# Supplementary material for: Identification of PANoptosis hub genes driving immune activation and tubulointerstitial injury in diabetic kidney disease by integrative bioinformatics and machine learning
Source: Front Immunol. 2026 Mar 9;17:1759781. doi: 10.3389/fimmu.2026.1759781 (PMC13006297; doi:10.3389/fimmu.2026.1759781)
Supplement: Supplementary file 1 [file DataSheet1.csv]

gene	drug	regulatory approval	indication	interaction score	Priority_tier
PSMB9	CARFILZOMIB	Approved	antineoplastic agent	0.497179034	Tier 2
PSMB9	BORTEZOMIB	Approved	antineoplastic agent	0.350949906	Tier 2
PSMB9	MARIZOMIB	Not Approved		0.355127881	Tier 3
PSMB9	IXAZOMIB CITRATE	Approved	antineoplastic agent	0.191222705	Tier 2
PSMB9	BORTEZOMIB D-MANNITOL	Approved		0.196254882	Tier 2
PSMB9	IXAZOMIB	Approved		0.177563941	Tier 3
PSMB9	OPROZOMIB	Not Approved	antineoplastic agent	0.186442138	Tier 3
FAS	BISPECIFIC ANTIBODY	Not Approved		0.300021831	Tier 3
FAS	VITAMIN K	Approved	Antifibrinolytic Agents	0.200014554	Tier 2
FAS	SRA880	Not Approved		0.900065492	Tier 3
FAS	DAUNORUBICIN LIPOSOMAL	Approved	antineoplastic agent	0.019781659	Tier 3
FAS	BUTYRIC ACID	Not Approved		0.093110223	Tier 3
FAS	CYCLOPHOSPHAMIDE ANHYDROUS	Approved		0.022223839	Tier 3
FAS	CYCLO(7-12) DES-AA1,2,5-[GLU7,D-TRP8,IAMP9,M-I-TYR11,HHLYS12]SRIF	Not Approved		0.900065492	Tier 3
FAS	[125I]TYR10-CST14	Not Approved		0.180013098	Tier 3
FAS	TESTOSTERONE	Approved	for treatment of female sexual dysfunction,hormone replacement	0.046157205	Tier 3
FAS	PYRAZINAMIDE	Approved		0.069235807	Tier 3
FAS	MPA	Not Approved		0.180013098	Tier 3
FAS	SRIF-14	Not Approved		0.180013098	Tier 3
FAS	VALPROIC ACID	Approved	Anticonvulsants,for treatment of basal cell carcinoma,anticonvulsant	0.031581245	Tier 3
FAS	TENIPOSIDE	Approved	Antineoplastic Agents	0.200014554	Tier 2
FAS	FLUOROURACIL	Approved		0.015518371	Tier 3
FAS	SRIF-28	Not Approved		0.112508187	Tier 3
FAS	SILICON PHTHALOCYANINE 4	Not Approved		0.600043662	Tier 3
FAS	VESNARINONE	Not Approved		0.225016373	Tier 3
FAS	FAS LIGAND	Not Approved		0.225016373	Tier 3
FAS	KE 108	Not Approved		0.180013098	Tier 3
FAS	L-817,818	Not Approved		0.450032746	Tier 3
FAS	LITHIUM	Approved		0.042860262	Tier 3
FAS	CGP 23996	Not Approved		0.180013098	Tier 3
FAS	L-797,591	Not Approved		0.900065492	Tier 3
FAS	CST-17	Not Approved		0.180013098	Tier 3
FAS	CHOLECALCIFEROL	Approved		0.150010915	Tier 3
FAS	AS101	Not Approved		0.360026197	Tier 3
FAS	PASIREOTIDE	Approved	for treatment of acromegaly,antineoplastic agent	0.112508187	Tier 3
FAS	ASPIRIN	Approved	NSAID	0.020226191	Tier 1
FAS	BIM 23627	Not Approved		0.180013098	Tier 3
FAS	THROMBIN	Approved	topical tissue sealant,for treatment of hemophilia B,coagulant	0.075005458	Tier 3
FAS	DES-AA1,2,5,12,13-[D-TRP8]SRIF	Not Approved		0.900065492	Tier 3
FAS	FLOXURIDINE	Approved	antineoplastic agent	0.128580785	Tier 3
FAS	BACILLUS CALMETTE-GUERIN ANTIGEN	Not Approved		0.150010915	Tier 3
FAS	[125I]LTT-SRIF-28	Not Approved		0.180013098	Tier 3
FAS	TRETINOIN	Approved	for treatment of acne	0.019781659	Tier 3
FAS	ARSENIC TRIOXIDE	Approved	antineoplastic agent	0.069235807	Tier 3
FAS	DES-ALA1,2,5-[D-TRP8,IAMP9]SRIF	Not Approved		0.900065492	Tier 3
FAS	ATORVASTATIN CALCIUM TRIHYDRATE	Approved	anticholesterolaemic agent,antihypecholesterolemic agent	0.032729654	Tier 1
FAS	EDELFOSINE	Not Approved		1.800130985	Tier 3
FAS	[L-TYR8]CYN 154806	Not Approved		0.180013098	Tier 3
FAS	L-362,855	Not Approved		0.180013098	Tier 3
FAS	CORTISTATIN-14	Not Approved		0.150010915	Tier 3
FAS	BIM 23052	Not Approved		0.180013098	Tier 3
FAS	DES-AA5-[D-TRP8]SRIF	Not Approved		0.225016373	Tier 3
FAS	BIM 23050	Not Approved		0.300021831	Tier 3
FAS	BIM 23454	Not Approved		0.180013098	Tier 3
FAS	ASUNERCEPT	Not Approved	antineoplastic agent	0.450032746	Tier 3
FAS	OFRANERGENE OBADENOVEC	Not Approved		0.900065492	Tier 3
FAS	[D-TYR8]CYN 154806	Not Approved		0.180013098	Tier 3
FAS	ADENOVIRUS 5-CD40 LIGAND	Not Approved		1.800130985	Tier 3
FAS	PROTEASOME INHIBITOR	Not Approved		0.090006549	Tier 3
FAS	NC 4-28B	Not Approved		0.300021831	Tier 3
FAS	[125I]CGP 23996	Not Approved		0.180013098	Tier 3
FAS	CISPLATIN	Approved		0.012245789	Tier 3
FAS	RECOMBINANT CYTOKINE	Not Approved		0.069235807	Tier 3
FAS	DES-AA1,5-[TYR2,D-TRP8,IAMP9]SRIF	Not Approved		0.900065492	Tier 3
FAS	CH 275	Not Approved		0.900065492	Tier 3
PRKACB	FASUDIL	Not Approved		1.800130985	Tier 3
PRKACB	GSK-690693	Not Approved		1.53540584	Tier 3
CASP1	ISOBOLDINE	Not Approved		0.334639734	Tier 3
CASP1	PEGINTERFERON ALFA-2B	Approved		0.1254899	Tier 3
CASP1	CHEMBL:CHEMBL429095	Not Approved		0.040156768	Tier 3
CASP1	PRALNACASAN	Not Approved		1.003919203	Tier 3
CASP1	CHEMBL:CHEMBL578512	Not Approved		0.069235807	Tier 3
CASP1	VERMISTATIN	Not Approved		4.015676812	Tier 3
CASP1	BERKELEYACETAL C	Not Approved		2.007838406	Tier 3
CASP1	BERKELEYACETAL A	Not Approved		2.007838406	Tier 3
CASP1	NSC-663284	Not Approved		0.286834058	Tier 3
CASP1	JUGLONE	Not Approved		0.10039192	Tier 3
CASP1	RIBAVIRIN	Approved		0.105675706	Tier 3
CASP1	MESALAMINE	Approved	for treatment of ulcerative proctitis,for treatment of ulcerative colitis,antiinflammatory agent	0.091265382	Tier 3
CASP1	BERKELEYAMIDE C	Not Approved		2.007838406	Tier 3
CASP1	BELNACASAN	Not Approved		4.015676812	Tier 3
CASP1	CHEMBL:CHEMBL580421	Not Approved		0.182530764	Tier 3
CASP1	BERKELEYDIONE	Not Approved		2.007838406	Tier 3
CASP1	EMRICASAN	Not Approved		0.154449108	Tier 3
CASP1	DIACETYLRHEIN	Approved	antidiabetic	0.223093156	Tier 1
CASP1	VX-765	Not Approved	anticonvulsant,antipsoriatic agent	2.007838406	Tier 3
CASP1	4-CHLOROMERCURIBENZOIC ACID	Not Approved		0.071708515	Tier 3
CASP1	CHEMBL:CHEMBL415893	Not Approved		4.015676812	Tier 3
CASP1	BERKELEYACETAL B	Not Approved		2.007838406	Tier 3
CASP1	NIVOCASAN	Not Approved		1.338558937	Tier 3
CASP1	GOSSYPOL	Not Approved		0.041829967	Tier 3
CASP1	BERKELEYAMIDE B	Not Approved		2.007838406	Tier 3
CASP1	BERKELEYTRIONE	Not Approved		2.007838406	Tier 3
GZMA	ANTIVIRAL AGENT	Not Approved		1.657263446	Tier 3
GZMA	RECOMBINANT BETA CHEMOKINE	Not Approved		7.457685508	Tier 3
GZMA	CYCLOSPORINE	Approved	immunosuppressant,opthalmological agent	0.171441046	Tier 3
GZMA	SETANAXIB	Not Approved		1.864421377	Tier 3
GZMA	NSC 780521	Not Approved		1.864421377	Tier 3
GZMA	GKT136901	Not Approved		2.485895169	Tier 3
GZMA	COMPOUND 7C [PMID: 22041175]	Not Approved		1.864421377	Tier 3
