# Supplementary material for: Identification of PANoptosis hub genes driving immune activation and tubulointerstitial injury in diabetic kidney disease by integrative bioinformatics and machine learning
Source: Front Immunol. 2026 Mar 9;17:1759781. doi: 10.3389/fimmu.2026.1759781 (PMC13006297; doi:10.3389/fimmu.2026.1759781)
Supplement: Supplementary file 4 [file Table3.xlsx]

## Sheet: Sheet1
GOBP_NECROPTOTIC_PROCESS	GOBP_PYROPTOSIS	REACTOME_PYROPTOSIS	REACTOME_APOPTOSIS	KEGG_ APOPTOSIS	KEGG_ NECROPTOSIS
ADPRS	AIM2	BAK1	BAD	CASP10	TNF
AIFM1	APIP	BAX	CFLAR	CASP9	TNFRSF1A
ARHGEF2	CASP1	CASP1	PSMB1	CASP8	TRADD
BIRC2	CASP3	CASP3	PSMC4	CASP7	TRAF2
BIRC3	CASP4	CASP4	BID	CHUK	TRAF5
BOK	CASP6	CASP5	VIM	PRKAR2B	RIPK1
CASP6	CASP8	CHMP2A	FAS	TNF	BIRC2
CASP8	DHX9	CHMP2B	BAK1	TNFSF10	BIRC3
CAV1	DPP9	CHMP3	DAPK2	BIRC3	XIAP
CFLAR	ELANE	CHMP4A	CDH1	XIAP	RBCK1
CYLD	GBP1	CHMP4B	PSMA4	PPP3R2	RNF31
DNM1L	GBP2	CHMP4C	DSG2	PPP3CC	SHARPIN
FADD	GBP3	CHMP6	CASP8	PPP3R1	SPATA2L
FAS	GBP5	CHMP7	PRKCQ	MYD88	SPATA2
FASLG	GSDMA	CYCS	ROCK1	FADD	CYLD
FZD9	GSDMB	ELANE	PSME4	CFLAR	FADD
IPMK	GSDMC	GSDMD	ARHGAP10	RIPK1	CASP8
ITCH	GSDMD	GSDME	TP63	BAD	CFLAR
ITPK1	GSDME	GZMB	TP73	IRAK4	RIPK3
MIR101-1	GZMA	HMGB1	PKP1	BID	CYBB
MIR103A1	GZMB	IL18	BAX	BAX	CAMK2A
MIR107	IFI27	IL1A	PSMC5	IKBKB	CAMK2D
MIR214	MAP3K20	IL1B	ADD1	CASP6	CAMK2B
MIR22	MEFV	IRF1	DNM1L	IL1A	CAMK2G
MIR221	MIR223	IRF2	PPP1R13B	AKT1	SLC25A4
MIR223	NAIP	TP53	DYNLL1	CASP3	SLC25A5
MIR485	NINJ1	TP63	PSME1	AKT2	SLC25A6
MLKL	NLRC4		CLSPN	TNFRSF1A	SLC25A31
MUTYH	NLRP1		PSMD5	AKT3	PPID
NLRP6	NLRP3		DSP	CHP2	VDAC1
OGT	NLRP6		PSMD8	ATM	VDAC2
PARP1	NLRP9		MAPK1	ENDOG	VDAC3
PELI1	PYCARD		GZMB	NFKB1	GLUD2
PGAM5	TREM2		PSMC6	NFKBIA	GLUD1
PPIF	TRIM21		PSMA3	CAPN2	GLUL
PRKN	ZBP1		PSMC1	PIK3R5	PYGL
PYGL	ZEB2		PSMB5	IKBKG	PYGM
RBCK1			ACIN1	CAPN1	PYGB
RIPK1			PSMA6	IL3RA	MAPK8
RIPK3			PSME2	IL3	MAPK10
RNF31			PSMA7	RELA	MAPK9
SLC25A4			E2F1	ENDOD1	FTH1
SPATA2			PSMD10	APAF1	FTL
TLR3			XIAP	PRKX	PLA2G4E
TNF			BMX	CSF2RB	PLA2G4A
TP53			STK24	TNFRSF10A	JMJD7-PLA2G4B
TRPM7			TRADD	TRAF2	PLA2G4B
YBX3			MAPK3	TNFRSF10D	PLA2G4C
ZBP1			PSMD7	NGF	PLA2G4D
			TJP1	TNFRSF10B	PLA2G4F
			BMF	TNFRSF10C	ALOX15
			GSDMD	MAP3K14	CAPN1
			TNFRSF10A	IL1RAP	CAPN2
			AKT2	IL1B	SMPD1
			BBC3	IRAK2	MLKL
			CARD8	IL1R1	PGAM5
			GSDME	IRAK1	DNM1L
			PSMA2	TRADD	NLRP3
			MAPK8	PIK3R3	PYCARD
			UNC5B	BCL2	CASP1
			PSMD3	BCL2L1	IL1B
			SEPTIN4	BIRC2	CHMP2A
			KPNB1	IRAK3	CHMP2B
			C1QBP	PRKACA	CHMP3
			PSMD11	PRKACB	RNF103-CHMP3
			YWHAE	PRKACG	CHMP4B
			BIRC2	PPP3CB	CHMP4A
			PSMD9	TP53	CHMP6
			LMNB1	PPP3CA	VPS4B
			UNC5A	PIK3CA	VPS4A
			KPNA1	PIK3CB	CHMP1B
			TFDP2	FAS	CHMP1A
			PSMD14	DFFA	CHMP5
			AKT3	CYCS	CHMP7
			FASLG	DFFB	TRPM7
			TJP2	PIK3CD	IL1A
			APAF1	PRKAR1A	IL33
			TNFRSF10B	FASLG	HMGB1
			PPP3CC	PRKAR2A	TNFSF10
			TNFSF10	PRKAR1B	TNFRSF10A
			H1-3	EXOG	TNFRSF10B
			H1-1	PIK3CG	FASLG
			PSMF1	AIFM1	FAS
			PSMB2	NTRK1	FAF1
			TRAF2	PIK3R1	IFNA1
			TICAM1	PIK3R2	IFNA2
			SEM1	CHP1	IFNA4
			YWHAH		IFNA5
			PSMA1		IFNA6
			PSME3		IFNA7
			CASP9		IFNA8
			YWHAQ		IFNA10
			STK26		IFNA13
			DSG3		IFNA14
			DSG1		IFNA16
			APC		IFNA17
			DBNL		IFNA21
			NMT1		IFNB1
			TLR4		IFNG
			PSMB7		IFNAR1
			RIPK1		IFNAR2
			UACA		IFNGR1
			CASP6		IFNGR2
			TP53		JAK1
			PMAIP1		JAK2
			AKT1		JAK3
			PSMB6		TYK2
			PSMA5		STAT1
			TP53BP2		STAT2
			RPS27A		STAT3
			CDKN2A		STAT4
			GSN		STAT5A
			GAS2		STAT5B
			APIP		STAT6
			UBC		IRF9
			BCL2L11		EIF2AK2
			LY96		TLR4
			PSMA8		TICAM2
			APPL1		TICAM1
			PSMD4		TLR3
			PSMB4		ZBP1
			DFFA		USP21
			LMNA		SQSTM1
			PSMC2		HSP90AA1
			OMA1		HSP90AB1
			PSMD6		TNFAIP3
			PRKCD		PARP2
			HMGB2		PARP3
			CASP3		PARP4
			YWHAZ		BID
			CASP7		BAX
			PSMC3		AIFM1
			YWHAB		H2AX
			DAPK3		H2AC20
			CTNNB1		H2AC12
			FADD		H2AC1
			H1-4		H2AW
			FNTA		H2AB3
			STAT3		H2AC8
			PTK2		H2AC4
			DFFB		MACROH2A2
			AVEN		MACROH2A1
			YWHAG		H2AC19
			UBB		H2AJ
			CD14		H2AB1
			BCL2L1		H2AC17
			BCL2		H2AC18
			CYCS		H2AC11
			PSMD1		H2AC21
			PSMD2		H2AZ2
			SFN		H2AC7
			PLEC		H2AZ1
			MAGED1		H2AC15
			PAK2		H2AC6
			SATB1		H2AC13
			DIABLO		H2AC14
			H1-5		H2AC16
			PSMD13		H2AB2
			BCAP31		PPIA
			MAPT		BCL2
			DCC
			H1-2
			H1-0
			HMGB1
			DAPK1
			PSMD12
			SPTAN1
			OCLN
			TFDP1
			OPA1
			PSMB8
			PSMB10
			PPP3R1
			UBA52
			PSMB11
			PSMB9
			TICAM2
			DYNLL2
			PSMB3

## Sheet: Sheet2
Table2. sets of PANoptosis genes
APOPTOSIS	NECROPTOTIC	PYROPTOSIS
CASP10	TNF	BAK1
CASP9	TNFRSF1A	BAX
CASP8	TRADD	CASP1
CASP7	TRAF2	CASP3
CHUK	TRAF5	CASP4
PRKAR2B	RIPK1	CASP5
TNF	BIRC2	CHMP2A
TNFSF10	BIRC3	CHMP2B
BIRC3	XIAP	CHMP3
XIAP	RBCK1	CHMP4A
PPP3R2	RNF31	CHMP4B
PPP3CC	SHARPIN	CHMP4C
PPP3R1	SPATA2L	CHMP6
MYD88	SPATA2	CHMP7
FADD	CYLD	CYCS
CFLAR	FADD	ELANE
RIPK1	CASP8	GSDMD
BAD	CFLAR	GSDME
IRAK4	RIPK3	GZMB
BID	CYBB	HMGB1
BAX	CAMK2A	IL18
IKBKB	CAMK2D	IL1A
CASP6	CAMK2B	IL1B
IL1A	CAMK2G	IRF1
AKT1	SLC25A4	IRF2
CASP3	SLC25A5	TP53
AKT2	SLC25A6	TP63
TNFRSF1A	SLC25A31	AIM2
AKT3	PPID	APIP
CHP2	VDAC1	CASP6
ATM	VDAC2	CASP8
ENDOG	VDAC3	DHX9
NFKB1	GLUD2	DPP9
NFKBIA	GLUD1	GBP1
CAPN2	GLUL	GBP2
PIK3R5	PYGL	GBP3
IKBKG	PYGM	GBP5
CAPN1	PYGB	GSDMA
IL3RA	MAPK8	GSDMB
IL3	MAPK10	GSDMC
RELA	MAPK9	GZMA
ENDOD1	FTH1	IFI27
APAF1	FTL	MAP3K20
PRKX	PLA2G4E	MEFV
CSF2RB	PLA2G4A	MIR223
TNFRSF10A	JMJD7-PLA2G4B	NAIP
TRAF2	PLA2G4B	NINJ1
TNFRSF10D	PLA2G4C	NLRC4
NGF	PLA2G4D	NLRP1
TNFRSF10B	PLA2G4F	NLRP3
TNFRSF10C	ALOX15	NLRP6
MAP3K14	CAPN1	NLRP9
IL1RAP	CAPN2	PYCARD
IL1B	SMPD1	TREM2
IRAK2	MLKL	TRIM21
IL1R1	PGAM5	ZBP1
IRAK1	DNM1L	ZEB2
TRADD	NLRP3
PIK3R3	PYCARD
BCL2	CASP1
BCL2L1	IL1B
BIRC2	CHMP2A
IRAK3	CHMP2B
PRKACA	CHMP3
PRKACB	RNF103-CHMP3
PRKACG	CHMP4B
PPP3CB	CHMP4A
TP53	CHMP6
PPP3CA	VPS4B
PIK3CA	VPS4A
PIK3CB	CHMP1B
FAS	CHMP1A
DFFA	CHMP5
CYCS	CHMP7
DFFB	TRPM7
PIK3CD	IL1A
PRKAR1A	IL33
FASLG	HMGB1
PRKAR2A	TNFSF10
PRKAR1B	TNFRSF10A
EXOG	TNFRSF10B
PIK3CG	FASLG
AIFM1	FAS
NTRK1	FAF1
PIK3R1	IFNA1
PIK3R2	IFNA2
CHP1	IFNA4
PSMB1	IFNA5
PSMC4	IFNA6
VIM	IFNA7
BAK1	IFNA8
DAPK2	IFNA10
CDH1	IFNA13
PSMA4	IFNA14
DSG2	IFNA16
PRKCQ	IFNA17
ROCK1	IFNA21
PSME4	IFNB1
ARHGAP10	IFNG
TP63	IFNAR1
TP73	IFNAR2
PKP1	IFNGR1
PSMC5	IFNGR2
ADD1	JAK1
DNM1L	JAK2
PPP1R13B	JAK3
DYNLL1	TYK2
PSME1	STAT1
CLSPN	STAT2
PSMD5	STAT3
DSP	STAT4
PSMD8	STAT5A
MAPK1	STAT5B
GZMB	STAT6
PSMC6	IRF9
PSMA3	EIF2AK2
PSMC1	TLR4
PSMB5	TICAM2
ACIN1	TICAM1
PSMA6	TLR3
PSME2	ZBP1
PSMA7	USP21
E2F1	SQSTM1
PSMD10	HSP90AA1
BMX	HSP90AB1
STK24	TNFAIP3
MAPK3	PARP2
PSMD7	PARP3
TJP1	PARP4
BMF	BID
GSDMD	BAX
BBC3	AIFM1
CARD8	H2AX
GSDME	H2AC20
PSMA2	H2AC12
MAPK8	H2AC1
UNC5B	H2AW
PSMD3	H2AB3
SEPTIN4	H2AC8
KPNB1	H2AC4
C1QBP	MACROH2A2
PSMD11	MACROH2A1
YWHAE	H2AC19
PSMD9	H2AJ
LMNB1	H2AB1
UNC5A	H2AC17
KPNA1	H2AC18
TFDP2	H2AC11
PSMD14	H2AC21
TJP2	H2AZ2
H1-3	H2AC7
H1-1	H2AZ1
PSMF1	H2AC15
PSMB2	H2AC6
TICAM1	H2AC13
SEM1	H2AC14
YWHAH	H2AC16
PSMA1	H2AB2
PSME3	PPIA
YWHAQ	BCL2
STK26	ADPRS
DSG3	ARHGEF2
DSG1	BOK
APC	CASP6
DBNL	CAV1
NMT1	FZD9
TLR4	IPMK
PSMB7	ITCH
UACA	ITPK1
PMAIP1	MIR101-1
PSMB6	MIR103A1
PSMA5	MIR107
TP53BP2	MIR214
RPS27A	MIR22
CDKN2A	MIR221
GSN	MIR223
GAS2	MIR485
APIP	MUTYH
UBC	NLRP6
BCL2L11	OGT
LY96	PARP1
PSMA8	PELI1
APPL1	PPIF
PSMD4	PRKN
PSMB4	TP53
LMNA	YBX3
PSMC2
OMA1
PSMD6
PRKCD
HMGB2
YWHAZ
PSMC3
YWHAB
DAPK3
CTNNB1
H1-4
FNTA
STAT3
PTK2
AVEN
YWHAG
UBB
CD14
PSMD1
PSMD2
SFN
PLEC
MAGED1
PAK2
SATB1
DIABLO
H1-5
PSMD13
BCAP31
MAPT
DCC
H1-2
H1-0
HMGB1
DAPK1
PSMD12
SPTAN1
OCLN
TFDP1
OPA1
PSMB8
PSMB10
UBA52
PSMB11
PSMB9
TICAM2
DYNLL2
PSMB3

## Sheet: Sheet3
PANoptosis
CASP10
CASP9
CASP8
CASP7
CHUK
PRKAR2B
TNF
TNFSF10
BIRC3
XIAP
PPP3R2
PPP3CC
PPP3R1
MYD88
FADD
CFLAR
RIPK1
BAD
IRAK4
BID
BAX
IKBKB
CASP6
IL1A
AKT1
CASP3
AKT2
TNFRSF1A
AKT3
CHP2
ATM
ENDOG
NFKB1
NFKBIA
CAPN2
PIK3R5
IKBKG
CAPN1
IL3RA
IL3
RELA
ENDOD1
APAF1
PRKX
CSF2RB
TNFRSF10A
TRAF2
TNFRSF10D
NGF
TNFRSF10B
TNFRSF10C
MAP3K14
IL1RAP
IL1B
IRAK2
IL1R1
IRAK1
TRADD
PIK3R3
BCL2
BCL2L1
BIRC2
IRAK3
PRKACA
PRKACB
PRKACG
PPP3CB
TP53
PPP3CA
PIK3CA
PIK3CB
FAS
DFFA
CYCS
DFFB
PIK3CD
PRKAR1A
FASLG
PRKAR2A
PRKAR1B
EXOG
PIK3CG
AIFM1
NTRK1
PIK3R1
PIK3R2
CHP1
TRAF5
RBCK1
RNF31
SHARPIN
SPATA2L
SPATA2
CYLD
RIPK3
CYBB
CAMK2A
CAMK2D
CAMK2B
CAMK2G
SLC25A4
SLC25A5
SLC25A6
SLC25A31
PPID
VDAC1
VDAC2
VDAC3
GLUD2
GLUD1
GLUL
PYGL
PYGM
PYGB
MAPK8
MAPK10
MAPK9
FTH1
FTL
PLA2G4E
PLA2G4A
JMJD7-PLA2G4B
PLA2G4B
PLA2G4C
PLA2G4D
PLA2G4F
ALOX15
SMPD1
MLKL
PGAM5
DNM1L
NLRP3
PYCARD
CASP1
CHMP2A
CHMP2B
CHMP3
RNF103-CHMP3
CHMP4B
CHMP4A
CHMP6
VPS4B
VPS4A
CHMP1B
CHMP1A
CHMP5
CHMP7
TRPM7
IL33
HMGB1
FAF1
IFNA1
IFNA2
IFNA4
IFNA5
IFNA6
IFNA7
IFNA8
IFNA10
IFNA13
IFNA14
IFNA16
IFNA17
IFNA21
IFNB1
IFNG
IFNAR1
IFNAR2
IFNGR1
IFNGR2
JAK1
JAK2
JAK3
TYK2
STAT1
STAT2
STAT3
STAT4
STAT5A
STAT5B
STAT6
IRF9
EIF2AK2
TLR4
TICAM2
TICAM1
TLR3
ZBP1
USP21
SQSTM1
HSP90AA1
HSP90AB1
TNFAIP3
PARP2
PARP3
PARP4
H2AX
H2AC20
H2AC12
H2AC1
H2AW
H2AB3
H2AC8
H2AC4
MACROH2A2
MACROH2A1
H2AC19
H2AJ
H2AB1
H2AC17
H2AC18
H2AC11
H2AC21
H2AZ2
H2AC7
H2AZ1
H2AC15
H2AC6
H2AC13
H2AC14
H2AC16
H2AB2
PPIA
PSMB1
PSMC4
VIM
BAK1
DAPK2
CDH1
PSMA4
DSG2
PRKCQ
ROCK1
PSME4
ARHGAP10
TP63
TP73
PKP1
PSMC5
ADD1
PPP1R13B
DYNLL1
PSME1
CLSPN
PSMD5
DSP
PSMD8
MAPK1
GZMB
PSMC6
PSMA3
PSMC1
PSMB5
ACIN1
PSMA6
PSME2
PSMA7
E2F1
PSMD10
BMX
STK24
MAPK3
PSMD7
TJP1
BMF
GSDMD
BBC3
CARD8
GSDME
PSMA2
UNC5B
PSMD3
SEPTIN4
KPNB1
C1QBP
PSMD11
YWHAE
PSMD9
LMNB1
UNC5A
KPNA1
TFDP2
PSMD14
TJP2
H1-3
H1-1
PSMF1
PSMB2
SEM1
YWHAH
PSMA1
PSME3
YWHAQ
STK26
DSG3
DSG1
APC
DBNL
NMT1
PSMB7
UACA
PMAIP1
PSMB6
PSMA5
TP53BP2
RPS27A
CDKN2A
GSN
GAS2
APIP
UBC
BCL2L11
LY96
PSMA8
APPL1
PSMD4
PSMB4
LMNA
PSMC2
OMA1
PSMD6
PRKCD
HMGB2
YWHAZ
PSMC3
YWHAB
DAPK3
CTNNB1
H1-4
FNTA
PTK2
AVEN
YWHAG
UBB
CD14
PSMD1
PSMD2
SFN
PLEC
MAGED1
PAK2
SATB1
DIABLO
H1-5
PSMD13
BCAP31
MAPT
DCC
H1-2
H1-0
DAPK1
PSMD12
SPTAN1
OCLN
TFDP1
OPA1
PSMB8
PSMB10
UBA52
PSMB11
PSMB9
DYNLL2
PSMB3
CASP4
CASP5
CHMP4C
ELANE
IL18
IRF1
IRF2
ADPRS
ARHGEF2
BOK
CAV1
FZD9
IPMK
ITCH
ITPK1
MIR101-1
MIR103A1
MIR107
MIR214
MIR22
MIR221
MIR223
MIR485
MUTYH
NLRP6
OGT
PARP1
PELI1
PPIF
PRKN
YBX3
AIM2
DHX9
DPP9
GBP1
GBP2
GBP3
GBP5
GSDMA
GSDMB
GSDMC
GZMA
IFI27
MAP3K20
MEFV
NAIP
NINJ1
NLRC4
NLRP1
NLRP9
TREM2
TRIM21
ZEB2
