# Supplementary material for: Identification of PANoptosis hub genes driving immune activation and tubulointerstitial injury in diabetic kidney disease by integrative bioinformatics and machine learning
Source: Front Immunol. 2026 Mar 9;17:1759781. doi: 10.3389/fimmu.2026.1759781 (PMC13006297; doi:10.3389/fimmu.2026.1759781)
Supplement: Supplementary file 6 [file Table5.xlsx]

## Sheet: PRKACB
#please cite:
#1.Zhou KR, Huang JH, Liu S, Zheng WJ, Liu SR, et al. An Encyclopedic Regulatory and Functional Atlas of RNA Interactomes. (Manuscript submitted)
#2.Li JH, et al.starBase v2.0: decoding miRNA-ceRNA, miRNA-ncRNA and protein-RNA interaction networks from large-scale CLIP-Seq data , Nucleic Acids Res. 2014 Jan;42:D92-7.
#Please note that the genomic locous are in 1-base (not bed format)
miRNAid	miRNAname	geneID	geneName	geneType	chromosome	narrowStart	narrowEnd	broadStart	broadEnd	strand	clipExpNum	degraExpNum	RBP	PITA	RNA22	miRmap	microT	miRanda	PicTar	TargetScan	TDMDScore	phyloP	pancancerNum
MIMAT0000070	hsa-miR-17-5p	ENSG00000142875	PRKACB	protein_coding	chr1	84235527	84235532	84235527	84235532	+	0	0	NA	1	0	0	0	0	0	0	1.1792	2.843	16
MIMAT0000070	hsa-miR-17-5p	ENSG00000142875	PRKACB	protein_coding	chr1	84236651	84236656	84236651	84236656	+	0	0	NA	1	0	0	0	0	0	0	0.3849	0.763	16
MIMAT0000070	hsa-miR-17-5p	ENSG00000142875	PRKACB	protein_coding	chr1	84236704	84236710	84236689	84236711	+	4	0	AGO2	1	0	0	0	1	0	1	0.6893	2.828	16
MIMAT0000072	hsa-miR-18a-5p	ENSG00000142875	PRKACB	protein_coding	chr1	84205008	84205014	84204993	84205015	+	0	0	NA	1	0	1	0	1	0	0	0.9449	-0.493	16
MIMAT0000072	hsa-miR-18a-5p	ENSG00000142875	PRKACB	protein_coding	chr1	84238317	84238323	84238296	84238324	+	4	0	AGO1,AGO1-4,AGO2	1	0	1	1	1	1	1	0.715	2.099	16
MIMAT0000073	hsa-miR-19a-3p	ENSG00000142875	PRKACB	protein_coding	chr1	84235342	84235348	84235321	84235349	+	1	0	AGO2	1	0	1	1	0	0	1	0.5154	3.975	17
MIMAT0000073	hsa-miR-19a-3p	ENSG00000142875	PRKACB	protein_coding	chr1	84236709	84236715	84236688	84236716	+	4	0	AGO2	1	0	1	1	1	1	1	0.771	3.52	17
MIMAT0000074	hsa-miR-19b-3p	ENSG00000142875	PRKACB	protein_coding	chr1	84235342	84235348	84235321	84235349	+	1	0	AGO2	1	0	1	1	0	0	1	0.3196	3.975	19
MIMAT0000074	hsa-miR-19b-3p	ENSG00000142875	PRKACB	protein_coding	chr1	84236709	84236715	84236688	84236716	+	4	0	AGO2	1	0	1	1	1	1	1	0.8483	3.52	19
MIMAT0000075	hsa-miR-20a-5p	ENSG00000142875	PRKACB	protein_coding	chr1	84235527	84235532	84235527	84235532	+	0	0	NA	1	0	0	0	0	0	0	1.3966	2.843	16
MIMAT0000075	hsa-miR-20a-5p	ENSG00000142875	PRKACB	protein_coding	chr1	84236651	84236656	84236651	84236656	+	0	0	NA	1	0	0	0	0	0	0	0.3849	0.763	16
MIMAT0000075	hsa-miR-20a-5p	ENSG00000142875	PRKACB	protein_coding	chr1	84236704	84236710	84236689	84236711	+	4	0	AGO2	1	0	0	0	1	0	1	0.6893	2.828	16
MIMAT0000078	hsa-miR-23a-3p	ENSG00000142875	PRKACB	protein_coding	chr1	84205240	84205245	84205240	84205245	+	0	0	NA	1	0	0	0	0	0	0	1.1289	0.633	9
MIMAT0000078	hsa-miR-23a-3p	ENSG00000142875	PRKACB	protein_coding	chr1	84238309	84238314	84238309	84238314	+	1	0	AGO1	1	0	0	0	0	0	0	-0.2102	2.103	9
MIMAT0000080	hsa-miR-24-3p	ENSG00000142875	PRKACB	protein_coding	chr1	84236427	84236432	84236427	84236432	+	3	0	AGO2	1	0	0	0	0	0	0	0.3492	2.102	9
MIMAT0000082	hsa-miR-26a-5p	ENSG00000142875	PRKACB	protein_coding	chr1	84237688	84237693	84237673	84237694	+	7	0	AGO2	1	0	0	0	1	0	0	-0.4902	1.679	3
MIMAT0000083	hsa-miR-26b-5p	ENSG00000142875	PRKACB	protein_coding	chr1	84237688	84237693	84237674	84237694	+	7	0	AGO2	1	0	0	0	1	0	0	-0.0704	1.679	10
MIMAT0000087	hsa-miR-30a-5p	ENSG00000142875	PRKACB	protein_coding	chr1	84164777	84164798	84164777	84164798	+	0	0	NA	0	0	0	0	1	0	0	0.2539	1.273	2
MIMAT0000087	hsa-miR-30a-5p	ENSG00000142875	PRKACB	protein_coding	chr1	84164892	84164912	84164892	84164912	+	3	0	AGO2	0	0	0	0	1	0	0	1.6022	1.826	2
MIMAT0000087	hsa-miR-30a-5p	ENSG00000142875	PRKACB	protein_coding	chr1	84236353	84236358	84236353	84236358	+	0	0	NA	1	0	0	0	0	0	0	0.2804	0.466	2
MIMAT0000091	hsa-miR-33a-5p	ENSG00000142875	PRKACB	protein_coding	chr1	84238340	84238346	84238340	84238346	+	9	0	AGO1,AGO2	1	0	0	0	0	0	0	1.4064	2.24	12
MIMAT0000093	hsa-miR-93-5p	ENSG00000142875	PRKACB	protein_coding	chr1	84235527	84235532	84235527	84235532	+	0	0	NA	1	0	1	0	0	0	0	1.1155	2.843	10
MIMAT0000093	hsa-miR-93-5p	ENSG00000142875	PRKACB	protein_coding	chr1	84236651	84236656	84236651	84236656	+	0	0	NA	1	0	1	0	0	0	0	0.3351	0.763	10
MIMAT0000093	hsa-miR-93-5p	ENSG00000142875	PRKACB	protein_coding	chr1	84236704	84236710	84236689	84236711	+	4	0	AGO2	1	0	1	0	1	0	1	0.4284	2.828	10
MIMAT0000095	hsa-miR-96-5p	ENSG00000142875	PRKACB	protein_coding	chr1	84204876	84204881	84204876	84204881	+	0	0	NA	1	0	0	0	0	0	0	0.6469	0.229	19
MIMAT0000095	hsa-miR-96-5p	ENSG00000142875	PRKACB	protein_coding	chr1	84235705	84235710	84235683	84235711	+	2	0	AGO2	1	0	1	1	0	0	0	0.1457	1.192	19
MIMAT0000095	hsa-miR-96-5p	ENSG00000142875	PRKACB	protein_coding	chr1	84235786	84235791	84235764	84235792	+	1	0	AGO2	1	0	1	1	0	1	0	1.0997	3.322	19
MIMAT0000095	hsa-miR-96-5p	ENSG00000142875	PRKACB	protein_coding	chr1	84236661	84236666	84236639	84236667	+	2	0	AGO1	1	0	1	1	0	0	0	0.5547	4.436	19
MIMAT0000099	hsa-miR-101-3p	ENSG00000142875	PRKACB	protein_coding	chr1	84204789	84204794	84204789	84204794	+	0	0	NA	1	0	0	0	0	0	0	0.8571	0.32	1
MIMAT0000099	hsa-miR-101-3p	ENSG00000142875	PRKACB	protein_coding	chr1	84238412	84238417	84238412	84238417	+	2	0	AGO2	1	0	0	0	0	0	0	1.0464	0.571	1
MIMAT0000101	hsa-miR-103a-3p	ENSG00000142875	PRKACB	protein_coding	chr1	84236447	84236452	84236447	84236452	+	4	0	AGO2	1	0	0	0	0	0	0	0.7826	0.792	10
MIMAT0000103	hsa-miR-106a-5p	ENSG00000142875	PRKACB	protein_coding	chr1	84235527	84235532	84235527	84235532	+	0	0	NA	1	0	0	0	0	0	0	1.1792	2.843	5
MIMAT0000103	hsa-miR-106a-5p	ENSG00000142875	PRKACB	protein_coding	chr1	84236651	84236656	84236651	84236656	+	0	0	NA	1	0	0	0	0	0	0	0.3849	0.763	5
MIMAT0000103	hsa-miR-106a-5p	ENSG00000142875	PRKACB	protein_coding	chr1	84236704	84236710	84236689	84236711	+	4	0	AGO2	1	0	0	0	1	0	1	0.6893	2.828	5
MIMAT0000104	hsa-miR-107	ENSG00000142875	PRKACB	protein_coding	chr1	84236447	84236452	84236447	84236452	+	4	0	AGO2	1	0	0	0	0	0	0	0.5769	0.792	7
MIMAT0000222	hsa-miR-192-5p	ENSG00000142875	PRKACB	protein_coding	chr1	84204584	84204589	84204584	84204589	+	0	0	NA	1	0	0	0	0	0	0	0.4019	0.652	9
MIMAT0000222	hsa-miR-192-5p	ENSG00000142875	PRKACB	protein_coding	chr1	84236960	84236966	84236945	84236967	+	3	0	AGO1	1	0	0	0	1	0	1	1.1265	2.092	9
MIMAT0000226	hsa-miR-196a-5p	ENSG00000142875	PRKACB	protein_coding	chr1	84236824	84236829	84236824	84236829	+	0	0	NA	1	0	1	0	0	0	0	0.8182	2.093	5
MIMAT0000226	hsa-miR-196a-5p	ENSG00000142875	PRKACB	protein_coding	chr1	84237473	84237478	84237473	84237478	+	3	0	AGO1,AGO2	1	0	1	0	0	0	0	1.6818	0.307	5
MIMAT0000227	hsa-miR-197-3p	ENSG00000142875	PRKACB	protein_coding	chr1	84237000	84237005	84237000	84237005	+	2	0	AGO1	1	0	0	0	0	0	0	0.2927	1.84	6
MIMAT0000232	hsa-miR-199a-3p	ENSG00000142875	PRKACB	protein_coding	chr1	84238410	84238416	84238410	84238416	+	2	0	AGO2	1	0	0	0	0	0	0	0.9224	0.4	4
MIMAT0000242	hsa-miR-129-5p	ENSG00000142875	PRKACB	protein_coding	chr1	84204657	84204662	84204643	84204663	+	0	0	NA	1	0	1	0	1	0	0	0.5645	0.729	4
MIMAT0000242	hsa-miR-129-5p	ENSG00000142875	PRKACB	protein_coding	chr1	84205328	84205334	84205328	84205334	+	0	0	NA	0	0	1	0	0	0	0	1.0046	-0.033	4
MIMAT0000242	hsa-miR-129-5p	ENSG00000142875	PRKACB	protein_coding	chr1	84236299	84236304	84236299	84236304	+	0	0	NA	1	0	0	0	0	0	0	0.4692	1.595	4
MIMAT0000242	hsa-miR-129-5p	ENSG00000142875	PRKACB	protein_coding	chr1	84237405	84237410	84237405	84237410	+	0	0	NA	1	0	0	0	0	0	0	0.7561	1.191	4
MIMAT0000242	hsa-miR-129-5p	ENSG00000142875	PRKACB	protein_coding	chr1	84238152	84238157	84238152	84238157	+	1	0	AGO2	1	0	0	0	0	0	0	0.4495	2.527	4
MIMAT0000243	hsa-miR-148a-3p	ENSG00000142875	PRKACB	protein_coding	chr1	84236443	84236448	84236443	84236448	+	4	0	AGO2	1	0	0	0	0	0	0	-0.1503	1.742	3
MIMAT0000244	hsa-miR-30c-5p	ENSG00000142875	PRKACB	protein_coding	chr1	84164775	84164798	84164775	84164798	+	0	0	NA	0	0	0	0	1	0	0	1.036	1.328	7
MIMAT0000244	hsa-miR-30c-5p	ENSG00000142875	PRKACB	protein_coding	chr1	84164891	84164912	84164891	84164912	+	3	0	AGO2	0	0	0	0	1	0	0	0.9101	1.856	7
MIMAT0000244	hsa-miR-30c-5p	ENSG00000142875	PRKACB	protein_coding	chr1	84236353	84236358	84236353	84236358	+	0	0	NA	1	0	0	0	0	0	0	0.0482	0.466	7
MIMAT0000245	hsa-miR-30d-5p	ENSG00000142875	PRKACB	protein_coding	chr1	84164777	84164798	84164777	84164798	+	0	0	NA	0	0	0	0	1	0	0	0.2539	1.273	8
MIMAT0000245	hsa-miR-30d-5p	ENSG00000142875	PRKACB	protein_coding	chr1	84164892	84164912	84164892	84164912	+	3	0	AGO2	0	0	0	0	1	0	0	1.6022	1.826	8
MIMAT0000245	hsa-miR-30d-5p	ENSG00000142875	PRKACB	protein_coding	chr1	84236353	84236358	84236353	84236358	+	0	0	NA	1	0	0	0	0	0	0	0.2804	0.466	8
MIMAT0000250	hsa-miR-139-5p	ENSG00000142875	PRKACB	protein_coding	chr1	84235935	84235940	84235935	84235940	+	0	0	NA	1	0	1	0	0	0	0	0.6946	1.008	1
MIMAT0000250	hsa-miR-139-5p	ENSG00000142875	PRKACB	protein_coding	chr1	84236097	84236102	84236097	84236102	+	0	0	NA	1	0	1	0	0	0	0	0.6882	1.329	1
MIMAT0000250	hsa-miR-139-5p	ENSG00000142875	PRKACB	protein_coding	chr1	84237464	84237469	84237464	84237469	+	3	0	AGO1,AGO2	1	0	1	0	0	0	0	0.4013	0.587	1
MIMAT0000250	hsa-miR-139-5p	ENSG00000142875	PRKACB	protein_coding	chr1	84238413	84238419	84238402	84238420	+	2	0	AGO2	1	0	1	0	1	0	0	0.7794	1.053	1
MIMAT0000255	hsa-miR-34a-5p	ENSG00000142875	PRKACB	protein_coding	chr1	84236509	84236514	84236509	84236515	+	0	0	NA	1	0	1	0	0	1	1	1.1607	2.509	14
MIMAT0000255	hsa-miR-34a-5p	ENSG00000142875	PRKACB	protein_coding	chr1	84238212	84238217	84238212	84238217	+	2	0	AGO2	1	0	1	0	0	0	0	0.3382	1.441	14
MIMAT0000259	hsa-miR-182-5p	ENSG00000142875	PRKACB	protein_coding	chr1	84204875	84204881	84204861	84204882	+	0	0	NA	1	0	1	0	1	0	0	0.754	0.313	15
MIMAT0000259	hsa-miR-182-5p	ENSG00000142875	PRKACB	protein_coding	chr1	84235704	84235710	84235683	84235711	+	2	0	AGO2	1	0	1	1	1	0	0	1.5833	1.14	15
MIMAT0000259	hsa-miR-182-5p	ENSG00000142875	PRKACB	protein_coding	chr1	84235786	84235791	84235764	84235792	+	1	0	AGO2	1	0	1	1	1	1	1	0.6362	3.322	15
MIMAT0000259	hsa-miR-182-5p	ENSG00000142875	PRKACB	protein_coding	chr1	84236660	84236666	84236639	84236667	+	2	0	AGO1	1	0	1	1	1	1	1	0.3403	4.239	15
MIMAT0000261	hsa-miR-183-5p	ENSG00000142875	PRKACB	protein_coding	chr1	84205218	84205223	84205218	84205223	+	0	0	NA	1	0	0	0	0	0	0	0.6752	-0.864	16
MIMAT0000261	hsa-miR-183-5p	ENSG00000142875	PRKACB	protein_coding	chr1	84235437	84235442	84235415	84235443	+	6	0	AGO1,AGO2	1	0	1	1	0	0	0	1.7942	3.316	16
MIMAT0000261	hsa-miR-183-5p	ENSG00000142875	PRKACB	protein_coding	chr1	84235505	84235511	84235484	84235512	+	2	0	AGO2	1	0	1	1	1	0	1	1.1097	3.561	16
MIMAT0000265	hsa-miR-204-5p	ENSG00000142875	PRKACB	protein_coding	chr1	84235672	84235677	84235672	84235677	+	2	0	AGO2	1	0	1	0	0	0	0	0.7395	2.168	0
MIMAT0000265	hsa-miR-204-5p	ENSG00000142875	PRKACB	protein_coding	chr1	84236488	84236494	84236473	84236495	+	1	0	AGO2	1	0	1	0	1	0	0	0.7044	1.421	0
MIMAT0000265	hsa-miR-204-5p	ENSG00000142875	PRKACB	protein_coding	chr1	84237585	84237590	84237585	84237590	+	0	0	NA	1	0	1	0	0	0	0	0.456	0.75	0
MIMAT0000266	hsa-miR-205-5p	ENSG00000142875	PRKACB	protein_coding	chr1	84164704	84164727	84164704	84164727	+	0	0	NA	0	0	0	0	1	0	0	1.2904	2.168	9
MIMAT0000266	hsa-miR-205-5p	ENSG00000142875	PRKACB	protein_coding	chr1	84235670	84235675	84235670	84235675	+	2	0	AGO2	1	0	1	0	0	0	0	0.5909	1.928	9
MIMAT0000266	hsa-miR-205-5p	ENSG00000142875	PRKACB	protein_coding	chr1	84237972	84237977	84237972	84237977	+	0	0	NA	1	0	1	0	0	0	0	0.5765	1.168	9
MIMAT0000268	hsa-miR-211-5p	ENSG00000142875	PRKACB	protein_coding	chr1	84235672	84235677	84235672	84235677	+	2	0	AGO2	1	0	1	0	0	0	0	1.2084	2.168	2
MIMAT0000268	hsa-miR-211-5p	ENSG00000142875	PRKACB	protein_coding	chr1	84236488	84236494	84236473	84236495	+	1	0	AGO2	1	0	1	0	1	0	0	0.9424	1.421	2
MIMAT0000268	hsa-miR-211-5p	ENSG00000142875	PRKACB	protein_coding	chr1	84237585	84237590	84237585	84237590	+	0	0	NA	1	0	1	0	0	0	0	0.5014	0.75	2
MIMAT0000269	hsa-miR-212-3p	ENSG00000142875	PRKACB	protein_coding	chr1	84236138	84236143	84236138	84236143	+	0	0	NA	1	0	0	0	0	0	0	0.3333	1.288	3
MIMAT0000269	hsa-miR-212-3p	ENSG00000142875	PRKACB	protein_coding	chr1	84238267	84238272	84238267	84238272	+	1	0	AGO1-4	1	0	0	0	0	0	0	-0.205	1.711	3
MIMAT0000271	hsa-miR-214-3p	ENSG00000142875	PRKACB	protein_coding	chr1	84236446	84236451	84236446	84236451	+	4	0	AGO2	1	0	0	0	0	0	0	-0.0217	1.048	8
MIMAT0000272	hsa-miR-215-5p	ENSG00000142875	PRKACB	protein_coding	chr1	84204584	84204589	84204584	84204589	+	0	0	NA	1	0	0	0	0	0	0	0.6039	0.652	5
MIMAT0000272	hsa-miR-215-5p	ENSG00000142875	PRKACB	protein_coding	chr1	84236960	84236966	84236945	84236967	+	3	0	AGO1	1	0	0	0	1	0	1	1.1265	2.092	5
MIMAT0000278	hsa-miR-221-3p	ENSG00000142875	PRKACB	protein_coding	chr1	84238415	84238420	84238415	84238420	+	2	0	AGO2	1	0	0	0	0	0	0	0.8685	1.69	12
MIMAT0000279	hsa-miR-222-3p	ENSG00000142875	PRKACB	protein_coding	chr1	84238415	84238420	84238415	84238420	+	2	0	AGO2	1	0	0	0	0	0	0	0.7143	1.69	12
MIMAT0000318	hsa-miR-200b-3p	ENSG00000142875	PRKACB	protein_coding	chr1	84182272	84182300	84182272	84182300	+	3	0	AGO2	0	0	0	1	0	0	0	0.9201	5.152	11
MIMAT0000318	hsa-miR-200b-3p	ENSG00000142875	PRKACB	protein_coding	chr1	84236160	84236166	84236139	84236167	+	1	0	AGO2	1	0	1	1	1	0	1	1.2782	2.524	11
MIMAT0000318	hsa-miR-200b-3p	ENSG00000142875	PRKACB	protein_coding	chr1	84237716	84237722	84237695	84237723	+	7	0	AGO2	1	0	1	1	1	0	1	0.8903	2.029	11
MIMAT0000416	hsa-miR-1-3p	ENSG00000142875	PRKACB	protein_coding	chr1	84235409	84235414	84235387	84235415	+	2	0	AGO1,AGO2	1	0	1	1	0	1	1	1.337	4.974	3
MIMAT0000416	hsa-miR-1-3p	ENSG00000142875	PRKACB	protein_coding	chr1	84237526	84237531	84237504	84237532	+	0	0	NA	1	0	1	1	0	0	0	0.4169	1.099	3
MIMAT0000416	hsa-miR-1-3p	ENSG00000142875	PRKACB	protein_coding	chr1	84237644	84237650	84237623	84237651	+	0	0	NA	1	0	1	1	1	0	0	0.9091	0.407	3
MIMAT0000418	hsa-miR-23b-3p	ENSG00000142875	PRKACB	protein_coding	chr1	84205240	84205245	84205240	84205245	+	0	0	NA	1	0	0	0	0	0	0	0.9117	0.633	3
MIMAT0000418	hsa-miR-23b-3p	ENSG00000142875	PRKACB	protein_coding	chr1	84238309	84238314	84238309	84238314	+	1	0	AGO1	1	0	0	0	0	0	0	-0.4355	2.103	3
MIMAT0000420	hsa-miR-30b-5p	ENSG00000142875	PRKACB	protein_coding	chr1	84164777	84164798	84164777	84164798	+	0	0	NA	0	0	0	0	1	0	0	0.2965	1.273	16
MIMAT0000420	hsa-miR-30b-5p	ENSG00000142875	PRKACB	protein_coding	chr1	84164892	84164912	84164892	84164912	+	3	0	AGO2	0	0	0	0	1	0	0	1.3796	1.826	16
MIMAT0000420	hsa-miR-30b-5p	ENSG00000142875	PRKACB	protein_coding	chr1	84236353	84236358	84236353	84236358	+	0	0	NA	1	0	0	0	0	0	0	-0.1691	0.466	16
MIMAT0000425	hsa-miR-130a-3p	ENSG00000142875	PRKACB	protein_coding	chr1	84235343	84235349	84235343	84235349	+	0	0	NA	1	0	1	0	0	0	1	0.8781	4.288	9
MIMAT0000425	hsa-miR-130a-3p	ENSG00000142875	PRKACB	protein_coding	chr1	84238407	84238412	84238407	84238412	+	2	0	AGO2	1	0	0	0	0	0	0	0.4024	1.394	9
MIMAT0000426	hsa-miR-132-3p	ENSG00000142875	PRKACB	protein_coding	chr1	84236138	84236143	84236138	84236143	+	0	0	NA	1	0	0	0	0	0	0	0.1766	1.288	2
MIMAT0000426	hsa-miR-132-3p	ENSG00000142875	PRKACB	protein_coding	chr1	84238267	84238272	84238267	84238272	+	1	0	AGO1-4	1	0	0	0	0	0	0	0.3193	1.711	2
MIMAT0000427	hsa-miR-133a-3p	ENSG00000142875	PRKACB	protein_coding	chr1	84237283	84237288	84237283	84237288	+	1	0	AGO1	1	0	0	0	0	0	0	0.3315	1.443	2
MIMAT0000427	hsa-miR-133a-3p	ENSG00000142875	PRKACB	protein_coding	chr1	84237601	84237606	84237601	84237606	+	0	0	NA	1	0	0	0	0	0	0	-0.1097	0.421	2
MIMAT0000429	hsa-miR-137	ENSG00000142875	PRKACB	protein_coding	chr1	84164960	84164982	84164960	84164982	+	3	0	AGO2	0	0	0	0	1	0	0	1.105	2.878	4
MIMAT0000429	hsa-miR-137	ENSG00000142875	PRKACB	protein_coding	chr1	84235881	84235886	84235881	84235886	+	0	0	NA	1	0	1	0	0	0	0	1.0596	0.445	4
MIMAT0000429	hsa-miR-137	ENSG00000142875	PRKACB	protein_coding	chr1	84238008	84238013	84238006	84238013	+	0	0	NA	1	0	1	0	0	0	0	-0.5326	0.209	4
MIMAT0000431	hsa-miR-140-5p	ENSG00000142875	PRKACB	protein_coding	chr1	84235523	84235530	84235523	84235530	+	0	0	NA	1	0	0	0	0	0	0	1.0675	3.629	5
MIMAT0000431	hsa-miR-140-5p	ENSG00000142875	PRKACB	protein_coding	chr1	84236972	84236977	84236972	84236977	+	3	0	AGO1	1	0	0	0	0	0	0	0.8703	0.313	5
MIMAT0000432	hsa-miR-141-3p	ENSG00000142875	PRKACB	protein_coding	chr1	84235337	84235343	84235316	84235344	+	1	0	AGO2	1	0	1	1	1	0	0	1.4172	3.032	19
MIMAT0000432	hsa-miR-141-3p	ENSG00000142875	PRKACB	protein_coding	chr1	84235648	84235653	84235626	84235654	+	3	0	AGO2	1	0	1	1	1	1	1	1.0909	3.705	19
MIMAT0000432	hsa-miR-141-3p	ENSG00000142875	PRKACB	protein_coding	chr1	84235684	84235689	84235662	84235690	+	2	0	AGO2	1	0	1	1	0	0	0	0.2886	2.51	19
MIMAT0000432	hsa-miR-141-3p	ENSG00000142875	PRKACB	protein_coding	chr1	84236724	84236730	84236703	84236731	+	4	0	AGO2	1	0	1	1	1	0	1	1.0399	2.655	19
MIMAT0000432	hsa-miR-141-3p	ENSG00000142875	PRKACB	protein_coding	chr1	84237077	84237082	84237055	84237083	+	2	0	AGO2	1	0	1	1	0	0	0	1.3408	2.754	19
MIMAT0000432	hsa-miR-141-3p	ENSG00000142875	PRKACB	protein_coding	chr1	84238045	84238051	84238024	84238052	+	0	0	NA	1	0	1	1	1	0	0	1.5588	0.954	19
MIMAT0000433	hsa-miR-142-5p	ENSG00000142875	PRKACB	protein_coding	chr1	84235431	84235436	84235431	84235436	+	5	0	AGO1,AGO2	1	0	0	0	0	0	0	0.008	1.967	5
MIMAT0000433	hsa-miR-142-5p	ENSG00000142875	PRKACB	protein_coding	chr1	84235619	84235625	84235619	84235625	+	1	0	AGO2	1	0	0	0	0	0	0	1.3976	2.181	5
MIMAT0000433	hsa-miR-142-5p	ENSG00000142875	PRKACB	protein_coding	chr1	84236940	84236947	84236940	84236947	+	1	0	AGO1	1	0	0	0	0	0	0	1.1626	1.363	5
MIMAT0000434	hsa-miR-142-3p	ENSG00000142875	PRKACB	protein_coding	chr1	84238409	84238414	84238409	84238414	+	2	0	AGO2	1	0	0	0	0	0	0	0.6203	0.714	6
MIMAT0000436	hsa-miR-144-3p	ENSG00000142875	PRKACB	protein_coding	chr1	84204788	84204794	84204776	84204795	+	0	0	NA	1	0	0	0	1	0	0	0.8707	0.416	5
MIMAT0000436	hsa-miR-144-3p	ENSG00000142875	PRKACB	protein_coding	chr1	84238412	84238417	84238412	84238417	+	2	0	AGO2	1	0	0	0	0	0	0	0.6927	0.571	5
MIMAT0000438	hsa-miR-152-3p	ENSG00000142875	PRKACB	protein_coding	chr1	84236443	84236448	84236443	84236448	+	4	0	AGO2	1	0	0	0	0	0	0	-0.7738	1.742	3
MIMAT0000439	hsa-miR-153-3p	ENSG00000142875	PRKACB	protein_coding	chr1	84204858	84204863	84204858	84204863	+	0	0	NA	1	0	0	0	0	0	0	0.7006	0.472	0
MIMAT0000439	hsa-miR-153-3p	ENSG00000142875	PRKACB	protein_coding	chr1	84238404	84238410	84238390	84238411	+	2	0	AGO2	1	0	1	0	1	0	1	0.3729	2.251	0
MIMAT0000441	hsa-miR-9-5p	ENSG00000142875	PRKACB	protein_coding	chr1	84179177	84179198	84179177	84179198	+	5	0	AGO2	0	0	0	0	1	0	0	1.0795	6.334	6
MIMAT0000444	hsa-miR-126-5p	ENSG00000142875	PRKACB	protein_coding	chr1	84235726	84235754	84235726	84235754	+	2	0	AGO1,AGO2	0	0	0	1	0	0	0	0.1277	0.907	7
MIMAT0000444	hsa-miR-126-5p	ENSG00000142875	PRKACB	protein_coding	chr1	84238279	84238307	84238279	84238307	+	1	0	AGO1-4	0	0	0	1	0	0	0	1.1974	2.217	7
MIMAT0000449	hsa-miR-146a-5p	ENSG00000142875	PRKACB	protein_coding	chr1	84236575	84236580	84236575	84236580	+	1	0	AGO1	1	0	0	0	0	0	0	0.5765	1.342	5
MIMAT0000449	hsa-miR-146a-5p	ENSG00000142875	PRKACB	protein_coding	chr1	84237870	84237877	84237857	84237878	+	0	0	NA	1	0	0	0	1	0	0	0.7018	0.557	5
MIMAT0000450	hsa-miR-149-5p	ENSG00000142875	PRKACB	protein_coding	chr1	84236157	84236162	84236157	84236162	+	1	0	AGO2	1	0	0	0	0	0	0	0.684	2.866	12
MIMAT0000451	hsa-miR-150-5p	ENSG00000142875	PRKACB	protein_coding	chr1	84179206	84179227	84179206	84179227	+	5	0	AGO2	0	0	0	0	1	0	0	0.8315	5.978	0
MIMAT0000452	hsa-miR-154-5p	ENSG00000142875	PRKACB	protein_coding	chr1	84236567	84236572	84236567	84236572	+	1	0	AGO1	1	0	1	0	0	0	0	0.4934	0.762	3
MIMAT0000452	hsa-miR-154-5p	ENSG00000142875	PRKACB	protein_coding	chr1	84237723	84237728	84237708	84237729	+	7	0	AGO2	1	0	1	0	1	0	0	-0.0672	0.295	3
MIMAT0000452	hsa-miR-154-5p	ENSG00000142875	PRKACB	protein_coding	chr1	84238332	84238337	84238319	84238338	+	8	0	AGO1,AGO2	1	0	1	0	1	0	0	0.6034	1.993	3
MIMAT0000456	hsa-miR-186-5p	ENSG00000142875	PRKACB	protein_coding	chr1	84202733	84202761	84202733	84202761	+	7	0	AGO2	0	0	0	1	0	0	0	0.1752	5.678	4
MIMAT0000456	hsa-miR-186-5p	ENSG00000142875	PRKACB	protein_coding	chr1	84235760	84235765	84235738	84235766	+	2	0	AGO1,AGO2	1	0	0	1	0	0	0	0.2221	0.972	4
MIMAT0000456	hsa-miR-186-5p	ENSG00000142875	PRKACB	protein_coding	chr1	84236977	84236982	84236955	84236983	+	3	0	AGO1	1	0	0	1	0	0	0	0.6607	1.053	4
MIMAT0000456	hsa-miR-186-5p	ENSG00000142875	PRKACB	protein_coding	chr1	84237042	84237047	84237020	84237048	+	1	0	AGO2	1	0	0	1	0	0	0	1.1164	1.286	4
MIMAT0000456	hsa-miR-186-5p	ENSG00000142875	PRKACB	protein_coding	chr1	84237434	84237440	84237434	84237440	+	2	0	AGO1	1	0	0	0	0	0	0	1.2029	1.082	4
MIMAT0000456	hsa-miR-186-5p	ENSG00000142875	PRKACB	protein_coding	chr1	84238381	84238386	84238359	84238387	+	10	0	AGO2	1	0	0	1	1	0	0	0.2682	1.416	4
MIMAT0000458	hsa-miR-190a-5p	ENSG00000142875	PRKACB	protein_coding	chr1	84237197	84237202	84237197	84237202	+	1	0	AGO2	1	0	0	0	0	0	0	1.4212	3.407	3
MIMAT0000459	hsa-miR-193a-3p	ENSG00000142875	PRKACB	protein_coding	chr1	84236158	84236163	84236146	84236164	+	1	0	AGO2	1	0	0	0	1	1	0	0.9623	2.586	13
MIMAT0000462	hsa-miR-206	ENSG00000142875	PRKACB	protein_coding	chr1	84235409	84235414	84235387	84235415	+	2	0	AGO1,AGO2	1	0	1	1	0	1	1	1.4789	4.974	2
MIMAT0000462	hsa-miR-206	ENSG00000142875	PRKACB	protein_coding	chr1	84237526	84237531	84237504	84237532	+	0	0	NA	1	0	1	1	0	0	0	0.663	1.099	2
MIMAT0000462	hsa-miR-206	ENSG00000142875	PRKACB	protein_coding	chr1	84237644	84237650	84237623	84237651	+	0	0	NA	1	0	1	1	1	0	0	0.9734	0.407	2
MIMAT0000510	hsa-miR-320a	ENSG00000142875	PRKACB	protein_coding	chr1	84237322	84237327	84237322	84237327	+	6	0	AGO2	1	0	0	0	0	0	0	0.7794	3.157	9
MIMAT0000617	hsa-miR-200c-3p	ENSG00000142875	PRKACB	protein_coding	chr1	84182272	84182300	84182272	84182300	+	3	0	AGO2	0	0	0	1	0	0	0	0.7137	5.152	17
MIMAT0000617	hsa-miR-200c-3p	ENSG00000142875	PRKACB	protein_coding	chr1	84236160	84236166	84236139	84236167	+	1	0	AGO2	1	0	1	1	1	1	1	1.0997	2.524	17
MIMAT0000617	hsa-miR-200c-3p	ENSG00000142875	PRKACB	protein_coding	chr1	84237716	84237722	84237695	84237723	+	7	0	AGO2	1	0	1	1	1	1	1	0.7773	2.029	17
MIMAT0000680	hsa-miR-106b-5p	ENSG00000142875	PRKACB	protein_coding	chr1	84235527	84235532	84235527	84235532	+	0	0	NA	1	0	1	0	0	0	0	0.9269	2.843	16
MIMAT0000680	hsa-miR-106b-5p	ENSG00000142875	PRKACB	protein_coding	chr1	84236651	84236656	84236651	84236656	+	0	0	NA	1	0	1	0	0	0	0	0.4971	0.763	16
MIMAT0000680	hsa-miR-106b-5p	ENSG00000142875	PRKACB	protein_coding	chr1	84236704	84236710	84236690	84236711	+	4	0	AGO2	1	0	1	0	1	0	1	1.0871	2.828	16
MIMAT0000682	hsa-miR-200a-3p	ENSG00000142875	PRKACB	protein_coding	chr1	84235337	84235343	84235316	84235344	+	1	0	AGO2	1	0	1	1	1	0	0	0.694	3.032	14
MIMAT0000682	hsa-miR-200a-3p	ENSG00000142875	PRKACB	protein_coding	chr1	84235648	84235653	84235626	84235654	+	3	0	AGO2	1	0	1	1	1	1	1	1.123	3.705	14
MIMAT0000682	hsa-miR-200a-3p	ENSG00000142875	PRKACB	protein_coding	chr1	84235684	84235689	84235662	84235690	+	2	0	AGO2	1	0	1	1	0	0	0	0.4169	2.51	14
MIMAT0000682	hsa-miR-200a-3p	ENSG00000142875	PRKACB	protein_coding	chr1	84236724	84236730	84236703	84236731	+	4	0	AGO2	1	0	1	1	1	0	1	0.4667	2.655	14
MIMAT0000682	hsa-miR-200a-3p	ENSG00000142875	PRKACB	protein_coding	chr1	84237077	84237082	84237055	84237083	+	2	0	AGO2	1	0	1	1	0	0	0	0.7461	2.754	14
MIMAT0000682	hsa-miR-200a-3p	ENSG00000142875	PRKACB	protein_coding	chr1	84238045	84238051	84238024	84238052	+	0	0	NA	1	0	1	1	1	0	0	1.174	0.954	14
MIMAT0000684	hsa-miR-302a-3p	ENSG00000142875	PRKACB	protein_coding	chr1	84236703	84236709	84236689	84236710	+	4	0	AGO2	1	0	0	0	1	0	1	1.0562	2.367	2
MIMAT0000686	hsa-miR-34c-5p	ENSG00000142875	PRKACB	protein_coding	chr1	84236509	84236514	84236509	84236515	+	0	0	NA	1	0	1	0	0	1	1	0.7943	2.509	5
MIMAT0000686	hsa-miR-34c-5p	ENSG00000142875	PRKACB	protein_coding	chr1	84238212	84238217	84238212	84238217	+	2	0	AGO2	1	0	1	0	0	0	0	0.6851	1.441	5
MIMAT0000688	hsa-miR-301a-3p	ENSG00000142875	PRKACB	protein_coding	chr1	84235343	84235349	84235343	84235349	+	0	0	NA	1	0	1	0	0	0	1	1.0064	4.288	8
MIMAT0000688	hsa-miR-301a-3p	ENSG00000142875	PRKACB	protein_coding	chr1	84238407	84238412	84238407	84238412	+	2	0	AGO2	1	0	0	0	0	0	0	0.5514	1.394	8
MIMAT0000691	hsa-miR-130b-3p	ENSG00000142875	PRKACB	protein_coding	chr1	84235343	84235349	84235343	84235349	+	0	0	NA	1	0	1	0	0	0	1	0.9302	4.288	12
MIMAT0000691	hsa-miR-130b-3p	ENSG00000142875	PRKACB	protein_coding	chr1	84238407	84238412	84238407	84238412	+	2	0	AGO2	1	0	0	0	0	0	0	0.3193	1.394	12
MIMAT0000692	hsa-miR-30e-5p	ENSG00000142875	PRKACB	protein_coding	chr1	84164776	84164798	84164776	84164798	+	0	0	NA	0	0	0	0	1	0	0	1.1474	1.365	4
MIMAT0000692	hsa-miR-30e-5p	ENSG00000142875	PRKACB	protein_coding	chr1	84164892	84164912	84164892	84164912	+	3	0	AGO2	0	0	0	0	1	0	0	1.5568	1.826	4
MIMAT0000692	hsa-miR-30e-5p	ENSG00000142875	PRKACB	protein_coding	chr1	84236353	84236358	84236353	84236358	+	0	0	NA	1	0	0	0	0	0	0	0.5388	0.466	4
MIMAT0000705	hsa-miR-362-5p	ENSG00000142875	PRKACB	protein_coding	chr1	84204783	84204789	84204783	84204789	+	0	0	NA	1	0	1	0	0	0	0	0.8963	1.334	10
MIMAT0000705	hsa-miR-362-5p	ENSG00000142875	PRKACB	protein_coding	chr1	84235677	84235682	84235677	84235682	+	2	0	AGO2	1	0	0	0	0	0	0	0.5873	1.189	10
MIMAT0000705	hsa-miR-362-5p	ENSG00000142875	PRKACB	protein_coding	chr1	84236148	84236153	84236148	84236153	+	1	0	AGO2	1	0	0	0	0	0	0	1.2399	1.116	10
MIMAT0000710	hsa-miR-365a-3p	ENSG00000142875	PRKACB	protein_coding	chr1	84164763	84164784	84164763	84164784	+	0	0	NA	0	0	0	0	1	0	0	0.4291	0.978	13
MIMAT0000710	hsa-miR-365a-3p	ENSG00000142875	PRKACB	protein_coding	chr1	84237787	84237792	84237787	84237792	+	1	0	AGO2	1	0	0	0	0	0	0	0.214	0.308	13
MIMAT0000715	hsa-miR-302b-3p	ENSG00000142875	PRKACB	protein_coding	chr1	84236703	84236709	84236688	84236710	+	4	0	AGO2	1	0	0	0	1	0	1	1.0795	2.367	2
MIMAT0000717	hsa-miR-302c-3p	ENSG00000142875	PRKACB	protein_coding	chr1	84236703	84236709	84236688	84236710	+	4	0	AGO2	1	0	0	0	1	0	1	1.141	2.367	1
MIMAT0000718	hsa-miR-302d-3p	ENSG00000142875	PRKACB	protein_coding	chr1	84236703	84236709	84236688	84236710	+	4	0	AGO2	1	0	0	0	1	0	1	0.8261	2.367	2
MIMAT0000720	hsa-miR-376c-3p	ENSG00000142875	PRKACB	protein_coding	chr1	84235470	84235475	84235470	84235475	+	2	0	AGO2	1	0	0	0	0	0	0	0.3822	2.187	7
MIMAT0000721	hsa-miR-369-3p	ENSG00000142875	PRKACB	protein_coding	chr1	84182274	84182302	84182274	84182302	+	2	0	AGO2	0	0	0	1	0	0	0	1.0871	4.971	3
MIMAT0000721	hsa-miR-369-3p	ENSG00000142875	PRKACB	protein_coding	chr1	84205038	84205043	84205038	84205043	+	0	0	NA	1	0	0	0	0	0	0	0.4611	0.012	3
MIMAT0000721	hsa-miR-369-3p	ENSG00000142875	PRKACB	protein_coding	chr1	84205234	84205241	84205234	84205241	+	0	0	NA	1	0	0	0	0	0	0	0.8978	0.259	3
MIMAT0000721	hsa-miR-369-3p	ENSG00000142875	PRKACB	protein_coding	chr1	84235754	84235759	84235732	84235760	+	2	0	AGO1,AGO2	1	0	0	1	0	0	0	0.9291	1.073	3
MIMAT0000721	hsa-miR-369-3p	ENSG00000142875	PRKACB	protein_coding	chr1	84236945	84236950	84236923	84236951	+	1	0	AGO1	1	0	0	1	0	0	0	0.3473	1.437	3
MIMAT0000721	hsa-miR-369-3p	ENSG00000142875	PRKACB	protein_coding	chr1	84237334	84237339	84237312	84237351	+	7	0	AGO1,AGO2	1	0	0	2	0	0	0	1.2369	3.386	3
MIMAT0000721	hsa-miR-369-3p	ENSG00000142875	PRKACB	protein_coding	chr1	84237754	84237759	84237732	84237760	+	1	0	AGO2	1	0	0	1	0	0	0	0.4344	0.343	3
MIMAT0000722	hsa-miR-370-3p	ENSG00000142875	PRKACB	protein_coding	chr1	84236036	84236042	84236023	84236043	+	1	0	AGO2	1	0	1	0	1	0	0	1.2571	1.24	2
MIMAT0000723	hsa-miR-371a-3p	ENSG00000142875	PRKACB	protein_coding	chr1	84236442	84236447	84236442	84236447	+	4	0	AGO2	1	0	0	0	0	0	0	0.9703	1.584	4
MIMAT0000724	hsa-miR-372-3p	ENSG00000142875	PRKACB	protein_coding	chr1	84236703	84236709	84236689	84236710	+	4	0	AGO2	1	0	0	0	1	0	1	1.2916	2.367	2
MIMAT0000726	hsa-miR-373-3p	ENSG00000142875	PRKACB	protein_coding	chr1	84236703	84236709	84236688	84236710	+	4	0	AGO2	1	0	0	0	1	0	1	0.9767	2.367	2
MIMAT0000729	hsa-miR-376a-3p	ENSG00000142875	PRKACB	protein_coding	chr1	84202705	84202733	84202705	84202733	+	8	0	AGO2	0	0	0	1	0	0	0	1.0221	6.139	4
MIMAT0000729	hsa-miR-376a-3p	ENSG00000142875	PRKACB	protein_coding	chr1	84237420	84237421	84237394	84237448	+	2	0	AGO1	1	0	1	2	1	0	1	1.1429	0.31	4
MIMAT0000729	hsa-miR-376a-3p	ENSG00000142875	PRKACB	protein_coding	chr1	84237441	84237447	84237428	84237448	+	2	0	AGO1	1	0	1	0	1	0	0	1.1429	1.478	4
MIMAT0000730	hsa-miR-377-3p	ENSG00000142875	PRKACB	protein_coding	chr1	84236015	84236020	84236015	84236020	+	1	0	AGO2	1	0	0	0	0	0	0	0.4479	1.326	2
MIMAT0000733	hsa-miR-379-5p	ENSG00000142875	PRKACB	protein_coding	chr1	84237047	84237052	84237047	84237052	+	1	0	AGO2	1	0	1	0	0	0	0	0.849	1.126	3
MIMAT0000733	hsa-miR-379-5p	ENSG00000142875	PRKACB	protein_coding	chr1	84237472	84237477	84237472	84237477	+	3	0	AGO1,AGO2	1	0	1	0	0	0	0	0.7073	0.601	3
MIMAT0000735	hsa-miR-380-3p	ENSG00000142875	PRKACB	protein_coding	chr1	84204806	84204811	84204806	84204811	+	0	0	NA	1	0	0	0	0	0	0	0.2861	0.162	1
MIMAT0000735	hsa-miR-380-3p	ENSG00000142875	PRKACB	protein_coding	chr1	84236355	84236360	84236333	84236361	+	0	0	NA	1	0	0	1	0	0	0	0.2284	0.363	1
MIMAT0000735	hsa-miR-380-3p	ENSG00000142875	PRKACB	protein_coding	chr1	84237732	84237738	84237711	84237739	+	7	0	AGO2	1	0	0	1	0	0	0	0.8515	1.247	1
MIMAT0000736	hsa-miR-381-3p	ENSG00000142875	PRKACB	protein_coding	chr1	84204956	84204961	84204941	84204962	+	0	0	NA	1	0	0	0	1	0	0	0.5765	-0.122	3
MIMAT0000736	hsa-miR-381-3p	ENSG00000142875	PRKACB	protein_coding	chr1	84205253	84205258	84205253	84205258	+	0	0	NA	1	0	0	0	0	0	0	0.4024	0.308	3
MIMAT0000736	hsa-miR-381-3p	ENSG00000142875	PRKACB	protein_coding	chr1	84236519	84236524	84236519	84236524	+	0	0	NA	1	0	0	0	0	0	0	0.251	0.632	3
MIMAT0000736	hsa-miR-381-3p	ENSG00000142875	PRKACB	protein_coding	chr1	84237252	84237258	84237238	84237259	+	2	0	AGO1	1	0	0	0	1	0	0	0.0315	3.662	3
MIMAT0000736	hsa-miR-381-3p	ENSG00000142875	PRKACB	protein_coding	chr1	84237329	84237334	84237316	84237335	+	7	0	AGO1,AGO2	1	0	0	0	1	1	0	1.0359	4.04	3
MIMAT0000737	hsa-miR-382-5p	ENSG00000142875	PRKACB	protein_coding	chr1	84236452	84236457	84236452	84236457	+	3	0	AGO2	1	0	0	0	0	0	0	1.0776	0.478	3
MIMAT0000738	hsa-miR-383-5p	ENSG00000142875	PRKACB	protein_coding	chr1	84236596	84236602	84236580	84236603	+	1	0	AGO1	1	0	0	0	1	0	0	0.8182	0.44	1
MIMAT0000738	hsa-miR-383-5p	ENSG00000142875	PRKACB	protein_coding	chr1	84236911	84236916	84236911	84236916	+	0	0	NA	1	0	0	0	0	0	0	0.0214	1.11	1
MIMAT0000751	hsa-miR-330-3p	ENSG00000142875	PRKACB	protein_coding	chr1	84237323	84237328	84237301	84237329	+	7	0	AGO1,AGO2	1	0	0	1	0	0	0	0.064	2.94	2
MIMAT0000751	hsa-miR-330-3p	ENSG00000142875	PRKACB	protein_coding	chr1	84237984	84237990	84237963	84237991	+	0	0	NA	1	0	0	1	0	0	0	1.2227	1.039	2
MIMAT0000753	hsa-miR-342-3p	ENSG00000142875	PRKACB	protein_coding	chr1	84236425	84236430	84236425	84236430	+	5	0	AGO2	1	0	0	0	0	0	0	0.9884	2.41	3
MIMAT0000755	hsa-miR-323a-3p	ENSG00000142875	PRKACB	protein_coding	chr1	84204841	84204846	84204841	84204846	+	0	0	NA	1	0	0	0	0	0	0	-0.7143	-0.237	3
MIMAT0000755	hsa-miR-323a-3p	ENSG00000142875	PRKACB	protein_coding	chr1	84236918	84236923	84236918	84236923	+	1	0	AGO1	1	0	0	0	0	0	0	-0.6667	1.106	3
MIMAT0000755	hsa-miR-323a-3p	ENSG00000142875	PRKACB	protein_coding	chr1	84237091	84237097	84237091	84237097	+	0	0	NA	1	0	0	0	0	0	0	0.8292	1.859	3
MIMAT0000755	hsa-miR-323a-3p	ENSG00000142875	PRKACB	protein_coding	chr1	84238303	84238308	84238303	84238308	+	1	0	AGO1-4	1	0	0	0	0	0	0	0.4719	2.102	3
MIMAT0000759	hsa-miR-148b-3p	ENSG00000142875	PRKACB	protein_coding	chr1	84236443	84236448	84236443	84236448	+	4	0	AGO2	1	0	0	0	0	0	0	-0.1503	1.742	7
MIMAT0000762	hsa-miR-324-3p	ENSG00000142875	PRKACB	protein_coding	chr1	84235644	84235649	84235644	84235649	+	1	0	AGO2	1	0	0	0	0	0	0	0.1927	2.339	6
MIMAT0000770	hsa-miR-133b	ENSG00000142875	PRKACB	protein_coding	chr1	84237283	84237288	84237283	84237288	+	1	0	AGO1	1	0	0	0	0	0	0	0.3315	1.443	0
MIMAT0000770	hsa-miR-133b	ENSG00000142875	PRKACB	protein_coding	chr1	84237601	84237606	84237601	84237606	+	0	0	NA	1	0	0	0	0	0	0	-0.1097	0.421	0
MIMAT0000771	hsa-miR-325	ENSG00000142875	PRKACB	protein_coding	chr1	84235519	84235524	84235519	84235524	+	0	0	NA	1	0	0	0	0	0	0	0.0435	2.279	0
MIMAT0000771	hsa-miR-325	ENSG00000142875	PRKACB	protein_coding	chr1	84237451	84237456	84237451	84237456	+	4	0	AGO1,AGO2	1	0	0	0	0	0	0	0.9236	0.314	0
MIMAT0001075	hsa-miR-384	ENSG00000142875	PRKACB	protein_coding	chr1	84238421	84238426	84238408	84238427	+	2	0	AGO2	1	0	0	0	1	1	1	0.5723	3.355	0
MIMAT0001080	hsa-miR-196b-5p	ENSG00000142875	PRKACB	protein_coding	chr1	84236824	84236829	84236824	84236829	+	0	0	NA	1	0	1	0	0	0	0	1.0399	2.093	1
MIMAT0001080	hsa-miR-196b-5p	ENSG00000142875	PRKACB	protein_coding	chr1	84237473	84237478	84237473	84237478	+	3	0	AGO1,AGO2	1	0	1	0	0	0	0	1.6818	0.307	1
MIMAT0001412	hsa-miR-18b-5p	ENSG00000142875	PRKACB	protein_coding	chr1	84205008	84205014	84204989	84205015	+	0	0	NA	1	0	1	0	1	0	0	1.2354	-0.493	4
MIMAT0001412	hsa-miR-18b-5p	ENSG00000142875	PRKACB	protein_coding	chr1	84238317	84238323	84238296	84238324	+	4	0	AGO1,AGO1-4,AGO2	1	0	1	1	1	1	1	0.9427	2.099	4
MIMAT0001413	hsa-miR-20b-5p	ENSG00000142875	PRKACB	protein_coding	chr1	84235527	84235532	84235527	84235532	+	0	0	NA	1	0	1	0	0	0	0	1.4761	2.843	2
MIMAT0001413	hsa-miR-20b-5p	ENSG00000142875	PRKACB	protein_coding	chr1	84236651	84236656	84236651	84236656	+	0	0	NA	1	0	1	0	0	0	0	0.3849	0.763	2
MIMAT0001413	hsa-miR-20b-5p	ENSG00000142875	PRKACB	protein_coding	chr1	84236704	84236710	84236689	84236711	+	4	0	AGO2	1	0	1	0	1	0	1	0.5589	2.828	2
MIMAT0001532	hsa-miR-448	ENSG00000142875	PRKACB	protein_coding	chr1	84204858	84204863	84204858	84204863	+	0	0	NA	1	0	0	0	0	0	0	1.2328	0.472	0
MIMAT0001532	hsa-miR-448	ENSG00000142875	PRKACB	protein_coding	chr1	84238405	84238410	84238405	84238410	+	2	0	AGO2	1	0	0	0	0	0	0	0.3648	2.121	0
MIMAT0001536	hsa-miR-429	ENSG00000142875	PRKACB	protein_coding	chr1	84182272	84182300	84182272	84182300	+	3	0	AGO2	0	0	0	1	0	0	0	0.7836	5.152	14
MIMAT0001536	hsa-miR-429	ENSG00000142875	PRKACB	protein_coding	chr1	84236160	84236166	84236139	84236167	+	1	0	AGO2	1	0	1	1	1	1	1	1.2782	2.524	14
MIMAT0001536	hsa-miR-429	ENSG00000142875	PRKACB	protein_coding	chr1	84236724	84236730	84236724	84236730	+	0	0	NA	1	0	0	0	0	0	0	0.8781	2.655	14
MIMAT0001536	hsa-miR-429	ENSG00000142875	PRKACB	protein_coding	chr1	84237716	84237722	84237695	84237723	+	7	0	AGO2	1	0	1	1	1	1	1	0.6153	2.029	14
MIMAT0001541	hsa-miR-449a	ENSG00000142875	PRKACB	protein_coding	chr1	84236509	84236514	84236509	84236515	+	0	0	NA	1	0	1	0	0	1	1	0.7128	2.509	3
MIMAT0001541	hsa-miR-449a	ENSG00000142875	PRKACB	protein_coding	chr1	84238212	84238217	84238212	84238217	+	2	0	AGO2	1	0	1	0	0	0	0	0.282	1.441	3
MIMAT0001627	hsa-miR-433-3p	ENSG00000142875	PRKACB	protein_coding	chr1	84164990	84165011	84164990	84165011	+	2	0	AGO2	0	0	0	0	1	0	0	0.8492	2.972	2
MIMAT0001627	hsa-miR-433-3p	ENSG00000142875	PRKACB	protein_coding	chr1	84205200	84205205	84205200	84205205	+	0	0	NA	1	0	0	0	0	0	0	0.8747	0.199	2
MIMAT0001627	hsa-miR-433-3p	ENSG00000142875	PRKACB	protein_coding	chr1	84237568	84237573	84237568	84237573	+	0	0	NA	1	0	0	0	0	0	0	1.3127	0.405	2
MIMAT0001629	hsa-miR-329-3p	ENSG00000142875	PRKACB	protein_coding	chr1	84238356	84238362	84238335	84238363	+	9	0	AGO1,AGO2	1	0	1	1	1	1	1	1.2328	2.149	2
MIMAT0001638	hsa-miR-409-5p	ENSG00000142875	PRKACB	protein_coding	chr1	84236373	84236378	84236351	84236379	+	0	0	NA	1	0	1	1	0	0	0	0.7275	0.591	4
MIMAT0001638	hsa-miR-409-5p	ENSG00000142875	PRKACB	protein_coding	chr1	84238331	84238336	84238309	84238337	+	8	0	AGO1,AGO2	1	0	1	1	0	0	0	0.3977	1.881	4
MIMAT0001639	hsa-miR-409-3p	ENSG00000142875	PRKACB	protein_coding	chr1	84236262	84236267	84236262	84236267	+	1	0	AGO2	1	0	0	0	0	0	0	0.2594	0.321	2
MIMAT0001639	hsa-miR-409-3p	ENSG00000142875	PRKACB	protein_coding	chr1	84236676	84236682	84236676	84236682	+	3	0	AGO2	1	0	0	0	0	0	0	0.6566	1.335	2
MIMAT0001639	hsa-miR-409-3p	ENSG00000142875	PRKACB	protein_coding	chr1	84237641	84237648	84237641	84237648	+	0	0	NA	1	0	0	0	0	0	0	0.7849	0.682	2
MIMAT0002171	hsa-miR-410-3p	ENSG00000142875	PRKACB	protein_coding	chr1	84204752	84204757	84204738	84204758	+	0	0	NA	1	0	1	0	1	0	0	0.2478	-0.132	3
MIMAT0002171	hsa-miR-410-3p	ENSG00000142875	PRKACB	protein_coding	chr1	84204903	84204908	84204903	84204908	+	0	0	NA	1	0	1	0	0	0	0	0.2605	0.058	3
MIMAT0002171	hsa-miR-410-3p	ENSG00000142875	PRKACB	protein_coding	chr1	84204936	84204941	84204922	84204942	+	0	0	NA	1	0	1	0	1	0	0	0.5729	0.65	3
MIMAT0002171	hsa-miR-410-3p	ENSG00000142875	PRKACB	protein_coding	chr1	84205040	84205045	84205040	84205045	+	0	0	NA	1	0	1	0	0	0	0	0.7898	-0.016	3
MIMAT0002171	hsa-miR-410-3p	ENSG00000142875	PRKACB	protein_coding	chr1	84235971	84235976	84235971	84235976	+	2	0	AGO1	1	0	0	0	0	0	0	0.4774	1.131	3
MIMAT0002172	hsa-miR-376b-3p	ENSG00000142875	PRKACB	protein_coding	chr1	84202705	84202733	84202705	84202733	+	8	0	AGO2	0	0	0	1	0	0	0	1.2162	6.139	7
MIMAT0002172	hsa-miR-376b-3p	ENSG00000142875	PRKACB	protein_coding	chr1	84237420	84237421	84237394	84237448	+	2	0	AGO1	1	0	1	2	1	0	1	1.3558	0.31	7
MIMAT0002172	hsa-miR-376b-3p	ENSG00000142875	PRKACB	protein_coding	chr1	84237441	84237447	84237427	84237448	+	2	0	AGO1	1	0	1	0	1	0	0	1.3558	1.478	7
MIMAT0002809	hsa-miR-146b-5p	ENSG00000142875	PRKACB	protein_coding	chr1	84236575	84236580	84236575	84236580	+	1	0	AGO1	1	0	0	0	0	0	0	0.4146	1.342	5
MIMAT0002809	hsa-miR-146b-5p	ENSG00000142875	PRKACB	protein_coding	chr1	84237870	84237877	84237857	84237878	+	0	0	NA	1	0	0	0	1	0	0	0.7473	0.557	5
MIMAT0002816	hsa-miR-494-3p	ENSG00000142875	PRKACB	protein_coding	chr1	84204688	84204693	84204673	84204694	+	0	0	NA	1	0	1	0	1	0	0	0.5122	0.382	4
MIMAT0002816	hsa-miR-494-3p	ENSG00000142875	PRKACB	protein_coding	chr1	84205282	84205287	84205267	84205288	+	0	0	NA	1	0	1	0	1	0	0	-0.2574	0.535	4
MIMAT0002816	hsa-miR-494-3p	ENSG00000142875	PRKACB	protein_coding	chr1	84235634	84235639	84235634	84235639	+	1	0	AGO2	1	0	0	0	0	0	0	0.8104	1.404	4
MIMAT0002816	hsa-miR-494-3p	ENSG00000142875	PRKACB	protein_coding	chr1	84236392	84236397	84236392	84236397	+	3	0	AGO2	1	0	0	0	0	0	0	0.1456	1.166	4
MIMAT0002816	hsa-miR-494-3p	ENSG00000142875	PRKACB	protein_coding	chr1	84237079	84237084	84237079	84237084	+	1	0	AGO2	1	0	0	0	0	0	0	0.7605	2.459	4
MIMAT0002817	hsa-miR-495-3p	ENSG00000142875	PRKACB	protein_coding	chr1	84205105	84205110	84205105	84205110	+	0	0	NA	1	0	0	0	0	0	0	0.7395	0.099	2
MIMAT0002817	hsa-miR-495-3p	ENSG00000142875	PRKACB	protein_coding	chr1	84235626	84235631	84235604	84235632	+	1	0	AGO2	1	0	0	1	0	0	0	1.5669	1.967	2
MIMAT0002817	hsa-miR-495-3p	ENSG00000142875	PRKACB	protein_coding	chr1	84236365	84236365	84236338	84236371	+	0	0	NA	2	0	0	2	0	0	0	0.7273	3.487	2
MIMAT0002817	hsa-miR-495-3p	ENSG00000142875	PRKACB	protein_coding	chr1	84236727	84236734	84236707	84236735	+	4	0	AGO2	1	0	0	1	1	0	0	1.0898	2.134	2
MIMAT0002817	hsa-miR-495-3p	ENSG00000142875	PRKACB	protein_coding	chr1	84237325	84237330	84237303	84237331	+	7	0	AGO1,AGO2	1	0	0	1	0	0	0	0.6862	3.223	2
MIMAT0002817	hsa-miR-495-3p	ENSG00000142875	PRKACB	protein_coding	chr1	84238384	84238389	84238362	84238390	+	9	0	AGO2	1	0	0	1	0	0	0	0.2406	1.238	2
MIMAT0002818	hsa-miR-496	ENSG00000142875	PRKACB	protein_coding	chr1	84237162	84237168	84237141	84237169	+	0	0	NA	1	0	1	1	1	0	0	0.3635	3.301	2
MIMAT0002818	hsa-miR-496	ENSG00000142875	PRKACB	protein_coding	chr1	84238230	84238236	84238209	84238237	+	3	0	AGO2	1	0	1	1	1	0	1	1.7108	1.501	2
MIMAT0002819	hsa-miR-193b-3p	ENSG00000142875	PRKACB	protein_coding	chr1	84236158	84236163	84236146	84236164	+	1	0	AGO2	1	0	0	0	1	1	0	0.7927	2.586	16
MIMAT0002823	hsa-miR-512-3p	ENSG00000142875	PRKACB	protein_coding	chr1	84236703	84236708	84236703	84236708	+	3	0	AGO2	1	0	0	0	0	0	0	0.2927	2.247	3
MIMAT0002824	hsa-miR-498	ENSG00000142875	PRKACB	protein_coding	chr1	84204725	84204730	84204725	84204730	+	0	0	NA	1	0	0	0	0	0	0	0.4528	0.478	3
MIMAT0002824	hsa-miR-498	ENSG00000142875	PRKACB	protein_coding	chr1	84235728	84235735	84235708	84235736	+	0	0	NA	1	0	0	1	0	0	0	0.8516	1.506	3
MIMAT0002824	hsa-miR-498	ENSG00000142875	PRKACB	protein_coding	chr1	84237689	84237694	84237667	84237695	+	7	0	AGO2	1	0	0	1	0	0	0	0.3237	1.817	3
MIMAT0002825	hsa-miR-520e	ENSG00000142875	PRKACB	protein_coding	chr1	84236703	84236709	84236690	84236710	+	4	0	AGO2	1	0	0	0	1	0	1	0.8316	2.367	4
MIMAT0002830	hsa-miR-520f-3p	ENSG00000142875	PRKACB	protein_coding	chr1	84236702	84236708	84236702	84236708	+	3	0	AGO2	1	0	0	0	0	1	0	0.5122	1.971	4
MIMAT0002832	hsa-miR-519c-3p	ENSG00000142875	PRKACB	protein_coding	chr1	84236704	84236709	84236704	84236709	+	3	0	AGO2	1	0	0	0	0	0	0	0.4146	2.604	4
MIMAT0002834	hsa-miR-520a-3p	ENSG00000142875	PRKACB	protein_coding	chr1	84236703	84236709	84236688	84236710	+	4	0	AGO2	1	0	0	0	1	0	1	0.9678	2.367	2
MIMAT0002836	hsa-miR-526b-3p	ENSG00000142875	PRKACB	protein_coding	chr1	84235527	84235532	84235505	84235533	+	0	0	NA	0	0	1	1	0	0	0	0.5654	2.843	4
MIMAT0002836	hsa-miR-526b-3p	ENSG00000142875	PRKACB	protein_coding	chr1	84236651	84236656	84236629	84236657	+	2	0	AGO1	0	0	1	1	0	0	0	-0.1552	0.763	4
MIMAT0002836	hsa-miR-526b-3p	ENSG00000142875	PRKACB	protein_coding	chr1	84236704	84236710	84236683	84236711	+	4	0	AGO2	0	0	1	1	0	0	1	0.8037	2.828	4
MIMAT0002837	hsa-miR-519b-3p	ENSG00000142875	PRKACB	protein_coding	chr1	84236704	84236709	84236704	84236709	+	3	0	AGO2	1	0	0	0	0	0	0	0.5244	2.604	3
MIMAT0002843	hsa-miR-520b	ENSG00000142875	PRKACB	protein_coding	chr1	84236703	84236709	84236690	84236710	+	4	0	AGO2	1	0	0	0	1	0	1	0.5842	2.367	5
MIMAT0002846	hsa-miR-520c-3p	ENSG00000142875	PRKACB	protein_coding	chr1	84236703	84236709	84236689	84236710	+	4	0	AGO2	1	0	0	0	1	0	1	0.6485	2.367	5
MIMAT0002853	hsa-miR-519d-3p	ENSG00000142875	PRKACB	protein_coding	chr1	84235527	84235532	84235527	84235532	+	0	0	NA	1	0	1	0	0	0	0	0.6219	2.843	3
MIMAT0002853	hsa-miR-519d-3p	ENSG00000142875	PRKACB	protein_coding	chr1	84236651	84236656	84236651	84236656	+	0	0	NA	1	0	1	0	0	0	0	-0.1885	0.763	3
MIMAT0002853	hsa-miR-519d-3p	ENSG00000142875	PRKACB	protein_coding	chr1	84236704	84236710	84236690	84236711	+	4	0	AGO2	1	0	1	0	1	0	1	0.5432	2.828	3
MIMAT0002856	hsa-miR-520d-3p	ENSG00000142875	PRKACB	protein_coding	chr1	84236703	84236709	84236689	84236710	+	4	0	AGO2	1	0	0	0	1	0	1	0.7916	2.367	2
MIMAT0002858	hsa-miR-520g-3p	ENSG00000142875	PRKACB	protein_coding	chr1	84236287	84236292	84236287	84236292	+	1	0	AGO2	1	0	0	0	0	0	0	0.5061	0.552	4
MIMAT0002867	hsa-miR-520h	ENSG00000142875	PRKACB	protein_coding	chr1	84236287	84236292	84236287	84236292	+	1	0	AGO2	1	0	0	0	0	0	0	0.5521	0.552	2
MIMAT0002868	hsa-miR-522-3p	ENSG00000142875	PRKACB	protein_coding	chr1	84205260	84205267	84205260	84205267	+	0	0	NA	1	0	0	0	0	0	0	0.5122	0.34	4
MIMAT0002868	hsa-miR-522-3p	ENSG00000142875	PRKACB	protein_coding	chr1	84235571	84235576	84235549	84235577	+	0	0	NA	1	0	1	1	0	0	0	0.1147	0.956	4
MIMAT0002868	hsa-miR-522-3p	ENSG00000142875	PRKACB	protein_coding	chr1	84235617	84235622	84235595	84235623	+	1	0	AGO2	1	0	1	1	0	0	0	1.4847	1.915	4
MIMAT0002868	hsa-miR-522-3p	ENSG00000142875	PRKACB	protein_coding	chr1	84237530	84237535	84237508	84237536	+	0	0	NA	1	0	1	1	0	0	0	0.5266	0.734	4
MIMAT0002869	hsa-miR-519a-3p	ENSG00000142875	PRKACB	protein_coding	chr1	84236704	84236709	84236704	84236709	+	3	0	AGO2	1	0	0	0	0	0	0	0.5432	2.604	4
MIMAT0002881	hsa-miR-509-3p	ENSG00000142875	PRKACB	protein_coding	chr1	84204876	84204883	84204876	84204883	+	0	0	NA	1	0	0	0	0	0	0	1.2571	0.366	3
MIMAT0002881	hsa-miR-509-3p	ENSG00000142875	PRKACB	protein_coding	chr1	84237050	84237056	84237029	84237057	+	1	0	AGO2	1	0	1	1	0	0	0	0.4557	1.306	3
MIMAT0002881	hsa-miR-509-3p	ENSG00000142875	PRKACB	protein_coding	chr1	84237602	84237608	84237581	84237609	+	1	0	AGO1	1	0	1	1	0	0	0	0.6031	0.497	3
MIMAT0002882	hsa-miR-510-5p	ENSG00000142875	PRKACB	protein_coding	chr1	84235420	84235425	84235420	84235425	+	3	0	AGO1,AGO2	1	0	0	0	0	0	0	-0.0738	3.968	1
MIMAT0002883	hsa-miR-514a-3p	ENSG00000142875	PRKACB	protein_coding	chr1	84237581	84237586	84237581	84237586	+	0	0	NA	1	0	0	0	0	0	0	0.8292	0.748	3
MIMAT0002883	hsa-miR-514a-3p	ENSG00000142875	PRKACB	protein_coding	chr1	84238141	84238146	84238141	84238146	+	2	0	AGO1,AGO2	1	0	0	0	0	0	0	0.4692	1.092	3
MIMAT0002888	hsa-miR-532-5p	ENSG00000142875	PRKACB	protein_coding	chr1	84237193	84237199	84237193	84237199	+	1	0	AGO2	1	0	0	0	0	0	0	0.8304	3.353	6
MIMAT0003150	hsa-miR-455-5p	ENSG00000142875	PRKACB	protein_coding	chr1	84236712	84236717	84236712	84236717	+	4	0	AGO2	1	0	0	0	0	0	0	0.4024	2.745	13
MIMAT0003161	hsa-miR-493-3p	ENSG00000142875	PRKACB	protein_coding	chr1	84214168	84214196	84214168	84214196	+	3	0	AGO2	0	0	0	1	0	0	0	0.6297	6.206	2
MIMAT0003161	hsa-miR-493-3p	ENSG00000142875	PRKACB	protein_coding	chr1	84238479	84238484	84238457	84238485	+	0	0	NA	1	0	0	1	0	0	0	0.4557	2.069	2
MIMAT0003165	hsa-miR-545-3p	ENSG00000142875	PRKACB	protein_coding	chr1	84236681	84236686	84236681	84236686	+	3	0	AGO2	1	0	0	0	0	0	0	0.5576	2.216	1
MIMAT0003165	hsa-miR-545-3p	ENSG00000142875	PRKACB	protein_coding	chr1	84238179	84238184	84238179	84238184	+	3	0	AGO2	1	0	0	0	0	0	0	0.1419	1.242	1
MIMAT0003215	hsa-miR-552-3p	ENSG00000142875	PRKACB	protein_coding	chr1	84237028	84237033	84237028	84237033	+	1	0	AGO2	1	0	0	0	0	0	0	0.4646	0.584	0
MIMAT0003241	hsa-miR-576-5p	ENSG00000142875	PRKACB	protein_coding	chr1	84205013	84205018	84205013	84205018	+	0	0	NA	1	0	0	0	0	0	0	1.0776	0.45	10
MIMAT0003241	hsa-miR-576-5p	ENSG00000142875	PRKACB	protein_coding	chr1	84205075	84205080	84205075	84205080	+	0	0	NA	1	0	0	0	0	0	0	0.0107	1.048	10
MIMAT0003241	hsa-miR-576-5p	ENSG00000142875	PRKACB	protein_coding	chr1	84237619	84237626	84237599	84237627	+	0	1	NA	1	0	0	1	0	0	0	0.357	1.16	10
MIMAT0003241	hsa-miR-576-5p	ENSG00000142875	PRKACB	protein_coding	chr1	84238389	84238394	84238367	84238395	+	7	0	AGO2	1	0	0	1	0	0	0	0.1954	1.863	10
MIMAT0003242	hsa-miR-577	ENSG00000142875	PRKACB	protein_coding	chr1	84204746	84204753	84204746	84204753	+	0	0	NA	1	0	0	0	0	0	0	1.1893	0.548	5
MIMAT0003242	hsa-miR-577	ENSG00000142875	PRKACB	protein_coding	chr1	84205131	84205136	84205131	84205136	+	0	0	NA	1	0	0	0	0	0	0	1.3649	0.581	5
MIMAT0003242	hsa-miR-577	ENSG00000142875	PRKACB	protein_coding	chr1	84236801	84236808	84236781	84236809	+	1	0	AGO1	1	0	0	1	0	0	0	0.7862	1.347	5
MIMAT0003242	hsa-miR-577	ENSG00000142875	PRKACB	protein_coding	chr1	84237957	84237964	84237937	84237965	+	0	0	NA	1	0	0	1	0	0	0	0.5602	0.997	5
MIMAT0003242	hsa-miR-577	ENSG00000142875	PRKACB	protein_coding	chr1	84238035	84238040	84238013	84238041	+	0	0	NA	1	0	0	1	0	0	0	1.1068	1.017	5
MIMAT0003244	hsa-miR-579-3p	ENSG00000142875	PRKACB	protein_coding	chr1	84236345	84236350	84236323	84236351	+	0	0	NA	1	0	0	1	0	0	0	1.4888	1.094	1
MIMAT0003244	hsa-miR-579-3p	ENSG00000142875	PRKACB	protein_coding	chr1	84238294	84238300	84238273	84238301	+	1	0	AGO1-4	1	0	0	1	0	0	0	1.105	1.966	1
MIMAT0003245	hsa-miR-580-3p	ENSG00000142875	PRKACB	protein_coding	chr1	84238102	84238107	84238102	84238107	+	2	0	AGO1,AGO2	1	0	0	0	0	0	0	1.0023	0.517	3
MIMAT0003247	hsa-miR-582-5p	ENSG00000142875	PRKACB	protein_coding	chr1	84238328	84238333	84238306	84238334	+	8	0	AGO1,AGO2	1	0	0	1	0	1	1	0.9449	2.323	5
MIMAT0003247	hsa-miR-582-5p	ENSG00000142875	PRKACB	protein_coding	chr1	84238413	84238418	84238391	84238419	+	2	0	AGO2	1	0	0	1	0	0	0	0.4506	0.825	5
MIMAT0003281	hsa-miR-613	ENSG00000142875	PRKACB	protein_coding	chr1	84235409	84235414	84235387	84235415	+	2	0	AGO1,AGO2	1	0	1	1	0	1	1	0.35	4.974	0
MIMAT0003281	hsa-miR-613	ENSG00000142875	PRKACB	protein_coding	chr1	84237526	84237531	84237504	84237532	+	0	0	NA	1	0	1	1	0	0	0	0.0261	1.099	0
MIMAT0003281	hsa-miR-613	ENSG00000142875	PRKACB	protein_coding	chr1	84237644	84237650	84237623	84237651	+	0	0	NA	1	0	1	1	1	0	0	1.3939	0.407	0
MIMAT0003311	hsa-miR-641	ENSG00000142875	PRKACB	protein_coding	chr1	84204844	84204851	84204844	84204851	+	0	0	NA	1	0	0	0	0	0	0	-0.552	-0.095	3
MIMAT0003311	hsa-miR-641	ENSG00000142875	PRKACB	protein_coding	chr1	84235550	84235555	84235528	84235556	+	0	0	NA	1	0	0	1	0	0	0	0.3673	1.22	3
MIMAT0003311	hsa-miR-641	ENSG00000142875	PRKACB	protein_coding	chr1	84235819	84235824	84235797	84235825	+	0	0	NA	1	0	0	1	0	0	0	0.1493	1.045	3
MIMAT0003311	hsa-miR-641	ENSG00000142875	PRKACB	protein_coding	chr1	84237059	84237066	84237039	84237067	+	1	0	AGO2	1	0	0	1	0	0	0	0.7204	2.018	3
MIMAT0003311	hsa-miR-641	ENSG00000142875	PRKACB	protein_coding	chr1	84237952	84237957	84237930	84237958	+	0	0	NA	1	0	0	1	0	0	0	0.0284	0.685	3
MIMAT0003321	hsa-miR-651-5p	ENSG00000142875	PRKACB	protein_coding	chr1	84237924	84237929	84237924	84237929	+	0	0	NA	1	0	0	0	0	0	0	1.0365	1.136	4
MIMAT0003321	hsa-miR-651-5p	ENSG00000142875	PRKACB	protein_coding	chr1	84238089	84238096	84238089	84238096	+	3	0	AGO1,AGO2	1	0	0	0	0	0	0	1.317	0.452	4
MIMAT0003327	hsa-miR-449b-5p	ENSG00000142875	PRKACB	protein_coding	chr1	84236509	84236514	84236509	84236515	+	0	0	NA	1	0	1	0	0	1	1	0.5576	2.509	4
MIMAT0003327	hsa-miR-449b-5p	ENSG00000142875	PRKACB	protein_coding	chr1	84238212	84238217	84238212	84238217	+	2	0	AGO2	1	0	1	0	0	0	0	0.282	1.441	4
MIMAT0003338	hsa-miR-660-5p	ENSG00000142875	PRKACB	protein_coding	chr1	84238172	84238177	84238172	84238177	+	1	0	AGO2	1	0	0	0	0	0	0	0.5987	1.923	7
MIMAT0003339	hsa-miR-421	ENSG00000142875	PRKACB	protein_coding	chr1	84235349	84235356	84235329	84235357	+	1	0	AGO2	1	0	0	1	1	0	0	0.9787	2.46	4
MIMAT0003339	hsa-miR-421	ENSG00000142875	PRKACB	protein_coding	chr1	84235384	84235389	84235362	84235390	+	0	0	NA	1	0	0	1	0	0	0	0.8557	2.589	4
MIMAT0003339	hsa-miR-421	ENSG00000142875	PRKACB	protein_coding	chr1	84236729	84236736	84236729	84236736	+	0	0	NA	1	0	0	0	0	0	0	1.4337	2.214	4
MIMAT0003885	hsa-miR-454-3p	ENSG00000142875	PRKACB	protein_coding	chr1	84235343	84235349	84235322	84235350	+	1	0	AGO2	1	0	1	1	0	0	1	1.105	4.288	9
MIMAT0003885	hsa-miR-454-3p	ENSG00000142875	PRKACB	protein_coding	chr1	84238407	84238412	84238385	84238413	+	2	0	AGO2	1	0	0	1	0	0	0	0.5514	1.394	9
MIMAT0004502	hsa-miR-28-3p	ENSG00000142875	PRKACB	protein_coding	chr1	84235950	84235955	84235950	84235955	+	1	0	AGO1	1	0	0	0	0	0	0	0.9412	0.048	4
MIMAT0004563	hsa-miR-199b-3p	ENSG00000142875	PRKACB	protein_coding	chr1	84238410	84238416	84238410	84238416	+	2	0	AGO2	1	0	0	0	0	0	0	0.9224	0.4	4
MIMAT0004597	hsa-miR-140-3p	ENSG00000142875	PRKACB	protein_coding	chr1	84236409	84236414	84236409	84236414	+	4	0	AGO2	1	0	0	0	0	0	0	0.5296	1.504	1
MIMAT0004614	hsa-miR-193a-5p	ENSG00000142875	PRKACB	protein_coding	chr1	84235915	84235920	84235915	84235920	+	0	0	NA	1	0	1	0	0	0	0	0.6674	1.233	10
MIMAT0004614	hsa-miR-193a-5p	ENSG00000142875	PRKACB	protein_coding	chr1	84237266	84237271	84237266	84237271	+	2	0	AGO1	1	0	1	0	0	0	0	0.9013	1.958	10
MIMAT0004683	hsa-miR-362-3p	ENSG00000142875	PRKACB	protein_coding	chr1	84238357	84238362	84238335	84238363	+	9	0	AGO1,AGO2	1	0	1	1	1	1	1	0.4105	2.102	5
MIMAT0004687	hsa-miR-371a-5p	ENSG00000142875	PRKACB	protein_coding	chr1	84164958	84164977	84164958	84164977	+	3	0	AGO2	0	0	0	0	1	0	0	0.8707	2.366	3
MIMAT0004687	hsa-miR-371a-5p	ENSG00000142875	PRKACB	protein_coding	chr1	84204508	84204513	84204508	84204513	+	0	0	NA	1	0	1	0	0	0	0	0.3584	-0.199	3
MIMAT0004687	hsa-miR-371a-5p	ENSG00000142875	PRKACB	protein_coding	chr1	84204553	84204558	84204553	84204558	+	0	0	NA	1	0	1	0	0	0	0	0.7659	0.248	3
MIMAT0004687	hsa-miR-371a-5p	ENSG00000142875	PRKACB	protein_coding	chr1	84235763	84235768	84235763	84235768	+	1	0	AGO2	1	0	1	0	0	0	0	0.2927	1.406	3
MIMAT0004687	hsa-miR-371a-5p	ENSG00000142875	PRKACB	protein_coding	chr1	84236531	84236536	84236531	84236536	+	0	0	NA	1	0	1	0	0	0	0	1.078	1.223	3
MIMAT0004687	hsa-miR-371a-5p	ENSG00000142875	PRKACB	protein_coding	chr1	84236627	84236632	84236627	84236632	+	0	0	NA	1	0	1	0	0	0	0	0.2882	2.521	3
MIMAT0004687	hsa-miR-371a-5p	ENSG00000142875	PRKACB	protein_coding	chr1	84237509	84237514	84237509	84237514	+	0	0	NA	1	0	1	0	0	0	0	0.472	0.846	3
MIMAT0004692	hsa-miR-340-5p	ENSG00000142875	PRKACB	protein_coding	chr1	84204751	84204756	84204736	84204757	+	0	0	NA	1	0	1	0	1	0	0	0.8037	-0.162	5
MIMAT0004692	hsa-miR-340-5p	ENSG00000142875	PRKACB	protein_coding	chr1	84204902	84204907	84204902	84204907	+	0	0	NA	1	0	1	0	0	0	0	1.6523	-0.19	5
MIMAT0004692	hsa-miR-340-5p	ENSG00000142875	PRKACB	protein_coding	chr1	84204935	84204940	84204918	84204941	+	0	0	NA	1	0	1	0	1	0	0	1.1419	0.767	5
MIMAT0004692	hsa-miR-340-5p	ENSG00000142875	PRKACB	protein_coding	chr1	84235838	84235843	84235838	84235843	+	0	0	NA	1	0	0	0	0	0	0	0.1042	0.987	5
MIMAT0004692	hsa-miR-340-5p	ENSG00000142875	PRKACB	protein_coding	chr1	84235970	84235975	84235970	84235975	+	2	0	AGO1	1	0	0	0	0	0	0	0.9279	1.219	5
MIMAT0004763	hsa-miR-488-3p	ENSG00000142875	PRKACB	protein_coding	chr1	84235691	84235696	84235691	84235696	+	1	0	AGO2	1	0	0	0	0	0	0	0.4367	1.956	1
MIMAT0004763	hsa-miR-488-3p	ENSG00000142875	PRKACB	protein_coding	chr1	84236461	84236466	84236461	84236466	+	3	0	AGO2	1	0	0	0	0	0	0	0.6469	0.568	1
MIMAT0004763	hsa-miR-488-3p	ENSG00000142875	PRKACB	protein_coding	chr1	84237930	84237935	84237930	84237935	+	0	0	NA	1	0	0	0	0	0	0	-0.5714	0.895	1
MIMAT0004795	hsa-miR-574-5p	ENSG00000142875	PRKACB	protein_coding	chr1	84235331	84235337	84235310	84235338	+	1	1	AGO2	1	0	1	1	0	1	0	1.0922	2.145	1
MIMAT0004797	hsa-miR-582-3p	ENSG00000142875	PRKACB	protein_coding	chr1	84237650	84237655	84237650	84237655	+	0	0	NA	1	0	0	0	0	0	0	0.2783	0.328	3
MIMAT0004797	hsa-miR-582-3p	ENSG00000142875	PRKACB	protein_coding	chr1	84238126	84238131	84238126	84238131	+	1	0	AGO2	1	0	0	0	0	0	0	0.3447	1.199	3
MIMAT0004799	hsa-miR-589-5p	ENSG00000142875	PRKACB	protein_coding	chr1	84236575	84236580	84236575	84236580	+	1	0	AGO1	1	0	0	0	0	0	0	0.1252	1.342	7
MIMAT0004799	hsa-miR-589-5p	ENSG00000142875	PRKACB	protein_coding	chr1	84237872	84237877	84237872	84237877	+	0	0	NA	1	0	0	0	0	0	0	0.7794	0.704	7
MIMAT0004807	hsa-miR-624-3p	ENSG00000142875	PRKACB	protein_coding	chr1	84235381	84235386	84235359	84235387	+	0	0	NA	1	0	0	1	0	0	0	0.1641	2.634	3
MIMAT0004807	hsa-miR-624-3p	ENSG00000142875	PRKACB	protein_coding	chr1	84238319	84238325	84238298	84238326	+	4	0	AGO1,AGO1-4,AGO2	1	0	0	1	0	0	0	1.2323	2.298	3
MIMAT0004809	hsa-miR-628-5p	ENSG00000142875	PRKACB	protein_coding	chr1	84204969	84204974	84204969	84204974	+	0	0	NA	1	0	0	0	0	0	0	1.0854	-0.28	2
MIMAT0004809	hsa-miR-628-5p	ENSG00000142875	PRKACB	protein_coding	chr1	84236035	84236040	84236035	84236040	+	1	0	AGO2	1	0	0	0	0	0	0	0.4667	0.651	2
MIMAT0004903	hsa-miR-300	ENSG00000142875	PRKACB	protein_coding	chr1	84204956	84204961	84204941	84204962	+	0	0	NA	1	0	0	0	1	0	0	0.4291	-0.122	0
MIMAT0004903	hsa-miR-300	ENSG00000142875	PRKACB	protein_coding	chr1	84205253	84205258	84205253	84205258	+	0	0	NA	1	0	0	0	0	0	0	0.2927	0.308	0
MIMAT0004903	hsa-miR-300	ENSG00000142875	PRKACB	protein_coding	chr1	84236519	84236524	84236519	84236524	+	0	0	NA	1	0	0	0	0	0	0	0.4745	0.632	0
MIMAT0004903	hsa-miR-300	ENSG00000142875	PRKACB	protein_coding	chr1	84237252	84237258	84237238	84237259	+	2	0	AGO1	1	0	0	0	1	0	0	0.0315	3.662	0
MIMAT0004903	hsa-miR-300	ENSG00000142875	PRKACB	protein_coding	chr1	84237329	84237334	84237314	84237335	+	7	0	AGO1,AGO2	1	0	0	0	1	1	0	0.0295	4.04	0
MIMAT0004909	hsa-miR-450b-5p	ENSG00000142875	PRKACB	protein_coding	chr1	84205326	84205332	84205326	84205332	+	0	0	NA	0	0	1	0	0	0	0	0.793	-0.016	4
MIMAT0004909	hsa-miR-450b-5p	ENSG00000142875	PRKACB	protein_coding	chr1	84205407	84205412	84205407	84205412	+	0	0	NA	0	0	1	0	0	0	0	0.6219	-0.015	4
MIMAT0004909	hsa-miR-450b-5p	ENSG00000142875	PRKACB	protein_coding	chr1	84235259	84235287	84235259	84235287	+	0	1	NA	0	0	0	1	0	0	0	0.9001	5.195	4
MIMAT0004909	hsa-miR-450b-5p	ENSG00000142875	PRKACB	protein_coding	chr1	84236290	84236296	84236269	84236297	+	1	0	AGO2	1	0	0	1	0	0	0	0.8758	0.896	4
MIMAT0004909	hsa-miR-450b-5p	ENSG00000142875	PRKACB	protein_coding	chr1	84238465	84238470	84238443	84238471	+	0	0	NA	1	0	0	1	0	0	0	1.1685	1.44	4
MIMAT0004916	hsa-miR-888-5p	ENSG00000142875	PRKACB	protein_coding	chr1	84235763	84235769	84235742	84235770	+	2	0	AGO1,AGO2	1	0	0	1	0	0	0	1.0755	1.613	3
MIMAT0004916	hsa-miR-888-5p	ENSG00000142875	PRKACB	protein_coding	chr1	84235987	84235992	84235965	84235993	+	3	0	AGO1	1	0	0	1	0	0	0	0.5645	0.824	3
MIMAT0004921	hsa-miR-889-3p	ENSG00000142875	PRKACB	protein_coding	chr1	84204739	84204744	84204739	84204744	+	0	0	NA	1	0	0	0	0	0	0	0.4692	0.661	2
MIMAT0004921	hsa-miR-889-3p	ENSG00000142875	PRKACB	protein_coding	chr1	84237333	84237338	84237333	84237338	+	6	0	AGO2	1	0	0	0	0	0	0	0.9872	3.823	2
MIMAT0004921	hsa-miR-889-3p	ENSG00000142875	PRKACB	protein_coding	chr1	84237752	84237758	84237752	84237758	+	1	0	AGO2	1	0	0	0	0	0	0	-0.2381	0.692	2
MIMAT0004929	hsa-miR-190b	ENSG00000142875	PRKACB	protein_coding	chr1	84237197	84237202	84237197	84237202	+	1	0	AGO2	1	0	0	0	0	0	0	0.986	3.407	3
MIMAT0004954	hsa-miR-543	ENSG00000142875	PRKACB	protein_coding	chr1	84236617	84236622	84236617	84236622	+	0	0	NA	1	0	0	0	0	0	0	0.643	1.019	3
MIMAT0004954	hsa-miR-543	ENSG00000142875	PRKACB	protein_coding	chr1	84238348	84238353	84238333	84238354	+	9	0	AGO1,AGO2	1	0	0	0	1	0	0	0.4667	1.838	3
MIMAT0004957	hsa-miR-760	ENSG00000142875	PRKACB	protein_coding	chr1	84238075	84238080	84238075	84238080	+	2	0	AGO1,AGO2	1	0	0	0	0	0	0	0.7927	0.405	1
MIMAT0004958	hsa-miR-301b-3p	ENSG00000142875	PRKACB	protein_coding	chr1	84235343	84235349	84235343	84235349	+	0	0	NA	1	0	1	0	0	0	1	0.6281	4.288	8
MIMAT0004958	hsa-miR-301b-3p	ENSG00000142875	PRKACB	protein_coding	chr1	84238407	84238412	84238391	84238413	+	2	0	AGO2	1	0	0	0	1	0	0	0.948	1.394	8
MIMAT0004959	hsa-miR-216b-5p	ENSG00000142875	PRKACB	protein_coding	chr1	84164919	84164940	84164919	84164940	+	2	0	AGO2	0	0	0	0	1	0	0	1.1497	2.158	1
MIMAT0004985	hsa-miR-942-5p	ENSG00000142875	PRKACB	protein_coding	chr1	84204556	84204561	84204556	84204561	+	0	0	NA	1	0	0	0	0	0	0	0.7273	0.591	6
MIMAT0004985	hsa-miR-942-5p	ENSG00000142875	PRKACB	protein_coding	chr1	84236108	84236114	84236087	84236115	+	0	0	NA	1	0	1	1	0	0	0	0.8037	0.746	6
MIMAT0004985	hsa-miR-942-5p	ENSG00000142875	PRKACB	protein_coding	chr1	84236843	84236848	84236821	84236849	+	1	0	AGO1	1	0	1	1	0	0	0	0.9183	2.045	6
MIMAT0004987	hsa-miR-944	ENSG00000142875	PRKACB	protein_coding	chr1	84197788	84197816	84197788	84197816	+	4	0	AGO2	0	0	0	1	0	0	0	0.9279	5.745	7
MIMAT0004987	hsa-miR-944	ENSG00000142875	PRKACB	protein_coding	chr1	84204682	84204688	84204682	84204688	+	0	0	NA	1	0	0	0	0	0	0	0.7498	0.36	7
MIMAT0004987	hsa-miR-944	ENSG00000142875	PRKACB	protein_coding	chr1	84235748	84235754	84235727	84235755	+	2	0	AGO1,AGO2	1	0	0	1	0	0	0	0.5698	0.624	7
MIMAT0004987	hsa-miR-944	ENSG00000142875	PRKACB	protein_coding	chr1	84236559	84236564	84236537	84236565	+	2	0	AGO1	1	0	0	1	0	0	0	1.1873	1.346	7
MIMAT0004987	hsa-miR-944	ENSG00000142875	PRKACB	protein_coding	chr1	84237773	84237779	84237752	84237780	+	2	0	AGO2	1	0	0	1	0	0	0	1.1352	0.343	7
MIMAT0005788	hsa-miR-513b-5p	ENSG00000142875	PRKACB	protein_coding	chr1	84236424	84236429	84236424	84236429	+	5	0	AGO2	1	0	0	0	0	0	0	0.9511	2.6	4
MIMAT0005792	hsa-miR-320b	ENSG00000142875	PRKACB	protein_coding	chr1	84237322	84237327	84237322	84237327	+	6	0	AGO2	1	0	0	0	0	0	0	0.5414	3.157	9
MIMAT0005793	hsa-miR-320c	ENSG00000142875	PRKACB	protein_coding	chr1	84237322	84237327	84237322	84237327	+	6	0	AGO2	1	0	0	0	0	0	0	0.9939	3.157	6
MIMAT0005794	hsa-miR-1296-5p	ENSG00000142875	PRKACB	protein_coding	chr1	84237805	84237810	84237805	84237810	+	1	0	AGO2	1	0	0	0	0	0	0	0.4146	0.24	8
MIMAT0005795	hsa-miR-1323	ENSG00000142875	PRKACB	protein_coding	chr1	84235782	84235787	84235760	84235810	+	1	0	AGO2	1	0	1	2	0	0	0	0.9401	2.571	3
MIMAT0005795	hsa-miR-1323	ENSG00000142875	PRKACB	protein_coding	chr1	84236368	84236368	84236341	84236374	+	0	0	NA	2	0	2	2	0	0	0	1.1352	1.717	3
MIMAT0005795	hsa-miR-1323	ENSG00000142875	PRKACB	protein_coding	chr1	84236759	84236764	84236737	84236765	+	0	0	NA	1	0	1	1	0	0	0	0.568	0.587	3
MIMAT0005795	hsa-miR-1323	ENSG00000142875	PRKACB	protein_coding	chr1	84237179	84237185	84237158	84237186	+	1	0	AGO2	1	0	1	1	0	0	0	1.374	3.94	3
MIMAT0005795	hsa-miR-1323	ENSG00000142875	PRKACB	protein_coding	chr1	84237507	84237512	84237485	84237513	+	2	0	AGO2	1	0	1	1	0	0	0	0.7473	0.68	3
MIMAT0005796	hsa-miR-1271-5p	ENSG00000142875	PRKACB	protein_coding	chr1	84204876	84204881	84204876	84204881	+	0	0	NA	1	0	0	0	0	0	0	0.5122	0.229	1
MIMAT0005796	hsa-miR-1271-5p	ENSG00000142875	PRKACB	protein_coding	chr1	84235705	84235710	84235705	84235710	+	0	0	NA	1	0	1	0	0	0	0	0.1497	1.192	1
MIMAT0005796	hsa-miR-1271-5p	ENSG00000142875	PRKACB	protein_coding	chr1	84235786	84235791	84235786	84235792	+	1	0	AGO2	1	0	1	0	0	1	0	-0.0817	3.322	1
MIMAT0005796	hsa-miR-1271-5p	ENSG00000142875	PRKACB	protein_coding	chr1	84236661	84236666	84236661	84236666	+	0	0	NA	1	0	1	0	0	0	0	0.1147	4.436	1
MIMAT0005797	hsa-miR-1301-3p	ENSG00000142875	PRKACB	protein_coding	chr1	84236448	84236453	84236448	84236453	+	3	0	AGO2	1	0	0	0	0	0	0	-0.0824	0.704	5
MIMAT0005798	hsa-miR-1185-5p	ENSG00000142875	PRKACB	protein_coding	chr1	84235974	84235980	84235974	84235980	+	2	0	AGO1	1	0	0	0	0	0	0	0.2114	0.527	3
MIMAT0005878	hsa-miR-1287-5p	ENSG00000142875	PRKACB	protein_coding	chr1	84236396	84236401	84236396	84236401	+	3	0	AGO2	1	0	0	0	0	0	0	0.214	1.788	1
MIMAT0005886	hsa-miR-1297	ENSG00000142875	PRKACB	protein_coding	chr1	84237688	84237693	84237678	84237694	+	7	0	AGO2	1	0	0	0	1	0	0	0.746	1.679	1
MIMAT0005919	hsa-miR-548o-3p	ENSG00000142875	PRKACB	protein_coding	chr1	84235782	84235787	84235782	84235787	+	1	0	AGO2	1	0	1	0	0	0	0	1.0399	2.571	4
MIMAT0005919	hsa-miR-548o-3p	ENSG00000142875	PRKACB	protein_coding	chr1	84236368	84236368	84236363	84236373	+	0	0	NA	2	0	2	0	0	0	0	0.8703	1.717	4
MIMAT0005919	hsa-miR-548o-3p	ENSG00000142875	PRKACB	protein_coding	chr1	84236759	84236764	84236759	84236764	+	0	0	NA	1	0	1	0	0	0	0	-0.1048	0.587	4
MIMAT0005919	hsa-miR-548o-3p	ENSG00000142875	PRKACB	protein_coding	chr1	84237179	84237185	84237179	84237185	+	1	0	AGO2	1	0	1	0	0	0	0	0.4172	3.94	4
MIMAT0005919	hsa-miR-548o-3p	ENSG00000142875	PRKACB	protein_coding	chr1	84237507	84237512	84237507	84237512	+	0	0	NA	1	0	1	0	0	0	0	0.8492	0.68	4
MIMAT0005931	hsa-miR-302e	ENSG00000142875	PRKACB	protein_coding	chr1	84236703	84236709	84236694	84236710	+	4	0	AGO2	1	0	0	0	1	0	1	0.9326	2.367	0
MIMAT0005933	hsa-miR-1277-3p	ENSG00000142875	PRKACB	protein_coding	chr1	84235658	84235663	84235658	84235663	+	2	0	AGO2	1	0	0	0	0	0	0	0.8769	1.012	3
MIMAT0005944	hsa-miR-1252-5p	ENSG00000142875	PRKACB	protein_coding	chr1	84235403	84235409	84235382	84235410	+	1	0	AGO1	1	0	0	1	0	0	0	1.1552	4.478	3
MIMAT0005955	hsa-miR-1197	ENSG00000142875	PRKACB	protein_coding	chr1	84238089	84238094	84238089	84238094	+	3	0	AGO1,AGO2	1	0	0	0	0	0	0	0.9315	0.341	1
MIMAT0006764	hsa-miR-320d	ENSG00000142875	PRKACB	protein_coding	chr1	84237322	84237327	84237322	84237327	+	6	0	AGO2	1	0	0	0	0	0	0	0.941	3.157	2
MIMAT0009198	hsa-miR-224-3p	ENSG00000142875	PRKACB	protein_coding	chr1	84235571	84235576	84235549	84235577	+	0	0	NA	0	0	1	1	0	0	0	-0.1471	0.956	8
MIMAT0009198	hsa-miR-224-3p	ENSG00000142875	PRKACB	protein_coding	chr1	84235617	84235622	84235595	84235623	+	1	0	AGO2	0	0	1	1	0	0	0	0.7433	1.915	8
MIMAT0009198	hsa-miR-224-3p	ENSG00000142875	PRKACB	protein_coding	chr1	84237530	84237535	84237508	84237536	+	0	0	NA	0	0	1	1	0	0	0	0.2482	0.734	8
MIMAT0014983	hsa-miR-3121-3p	ENSG00000142875	PRKACB	protein_coding	chr1	84214279	84214307	84214279	84214307	+	0	0	NA	0	0	0	1	0	0	0	0.2032	5.822	0
MIMAT0014983	hsa-miR-3121-3p	ENSG00000142875	PRKACB	protein_coding	chr1	84236743	84236771	84236743	84236771	+	0	0	NA	0	0	0	1	0	0	0	0.8703	1.157	0
MIMAT0014983	hsa-miR-3121-3p	ENSG00000142875	PRKACB	protein_coding	chr1	84236913	84236941	84236913	84236941	+	1	0	AGO1	0	0	0	1	0	0	0	0.6563	1.294	0
MIMAT0014983	hsa-miR-3121-3p	ENSG00000142875	PRKACB	protein_coding	chr1	84237520	84237548	84237520	84237548	+	0	0	NA	0	0	0	1	0	0	0	1.3448	0.653	0
MIMAT0015015	hsa-miR-3144-3p	ENSG00000142875	PRKACB	protein_coding	chr1	84237977	84237982	84237955	84237983	+	0	0	NA	0	0	1	1	0	0	0	0.9945	0.161	1
MIMAT0015015	hsa-miR-3144-3p	ENSG00000142875	PRKACB	protein_coding	chr1	84238195	84238200	84238173	84238201	+	3	0	AGO2	0	0	1	1	0	0	0	0.3315	1.557	1
MIMAT0015037	hsa-miR-3163	ENSG00000142875	PRKACB	protein_coding	chr1	84204746	84204751	84204746	84204751	+	0	0	NA	0	0	1	0	0	0	0	1.2887	0.746	1
MIMAT0015037	hsa-miR-3163	ENSG00000142875	PRKACB	protein_coding	chr1	84204855	84204860	84204855	84204860	+	0	0	NA	0	0	1	0	0	0	0	1.0898	-0.121	1
MIMAT0015037	hsa-miR-3163	ENSG00000142875	PRKACB	protein_coding	chr1	84204900	84204906	84204900	84204906	+	0	0	NA	0	0	1	0	0	0	0	1.3802	-0.185	1
MIMAT0015037	hsa-miR-3163	ENSG00000142875	PRKACB	protein_coding	chr1	84204933	84204939	84204933	84204939	+	0	0	NA	0	0	1	0	0	0	0	0.8037	0.909	1
MIMAT0015037	hsa-miR-3163	ENSG00000142875	PRKACB	protein_coding	chr1	84235598	84235626	84235598	84235626	+	1	0	AGO2	0	0	0	1	0	0	0	0.8596	1.732	1
MIMAT0015037	hsa-miR-3163	ENSG00000142875	PRKACB	protein_coding	chr1	84235947	84235975	84235947	84235975	+	2	0	AGO1	0	0	0	1	0	0	0	1.4749	0.574	1
MIMAT0015037	hsa-miR-3163	ENSG00000142875	PRKACB	protein_coding	chr1	84236779	84236807	84236779	84236807	+	1	0	AGO1	0	0	0	1	0	0	0	1.0687	1.013	1
MIMAT0015037	hsa-miR-3163	ENSG00000142875	PRKACB	protein_coding	chr1	84237935	84237963	84237935	84237963	+	0	0	NA	0	0	0	1	0	0	0	0.5886	0.686	1
MIMAT0017997	hsa-miR-3617-5p	ENSG00000142875	PRKACB	protein_coding	chr1	84235528	84235556	84235528	84235556	+	0	0	NA	0	0	0	1	0	0	0	0.8127	1.702	3
MIMAT0017997	hsa-miR-3617-5p	ENSG00000142875	PRKACB	protein_coding	chr1	84235797	84235825	84235797	84235825	+	0	0	NA	0	0	0	1	0	0	0	0.5721	1.355	3
MIMAT0017997	hsa-miR-3617-5p	ENSG00000142875	PRKACB	protein_coding	chr1	84237039	84237067	84237039	84237067	+	1	0	AGO2	0	0	0	1	0	0	0	1.3259	1.434	3
MIMAT0017997	hsa-miR-3617-5p	ENSG00000142875	PRKACB	protein_coding	chr1	84237930	84237958	84237930	84237958	+	0	0	NA	0	0	0	1	0	0	0	0.3203	0.681	3
MIMAT0018088	hsa-miR-3666	ENSG00000142875	PRKACB	protein_coding	chr1	84235343	84235349	84235322	84235350	+	1	0	AGO2	0	0	1	1	0	0	1	1.1068	4.288	0
MIMAT0018088	hsa-miR-3666	ENSG00000142875	PRKACB	protein_coding	chr1	84238385	84238413	84238385	84238413	+	2	0	AGO2	0	0	0	1	0	0	0	1.1265	1.813	0
MIMAT0018104	hsa-miR-3679-5p	ENSG00000142875	PRKACB	protein_coding	chr1	84235953	84235981	84235953	84235981	+	3	0	AGO1	0	0	0	1	0	0	0	2.0851	0.487	2
MIMAT0018194	hsa-miR-3150b-3p	ENSG00000142875	PRKACB	protein_coding	chr1	84235556	84235562	84235556	84235562	+	0	0	NA	0	0	1	0	0	0	0	0.9048	0.726	3
MIMAT0018194	hsa-miR-3150b-3p	ENSG00000142875	PRKACB	protein_coding	chr1	84235978	84235983	84235978	84235983	+	1	0	AGO1	0	0	1	0	0	0	0	0.9721	-0.021	3
MIMAT0018358	hsa-miR-3942-5p	ENSG00000142875	PRKACB	protein_coding	chr1	84236680	84236685	84236658	84236686	+	3	0	AGO2	0	0	1	1	0	0	0	1.2698	2.297	3
MIMAT0018358	hsa-miR-3942-5p	ENSG00000142875	PRKACB	protein_coding	chr1	84237981	84237987	84237960	84237988	+	0	0	NA	0	0	1	1	0	0	0	1.2018	0.336	3
MIMAT0018358	hsa-miR-3942-5p	ENSG00000142875	PRKACB	protein_coding	chr1	84238177	84238183	84238156	84238184	+	3	0	AGO2	0	0	1	1	0	0	0	0.9467	1.45	3
MIMAT0019704	hsa-miR-4644	ENSG00000142875	PRKACB	protein_coding	chr1	84205134	84205140	84205134	84205140	+	0	0	NA	0	0	1	0	0	0	0	0.0524	0.027	3
MIMAT0019704	hsa-miR-4644	ENSG00000142875	PRKACB	protein_coding	chr1	84235981	84235986	84235981	84235986	+	1	0	AGO1	0	0	1	0	0	0	0	1.0975	0.38	3
MIMAT0019801	hsa-miR-4703-5p	ENSG00000142875	PRKACB	protein_coding	chr1	84214275	84214303	84214275	84214303	+	0	0	NA	0	0	0	1	0	0	0	-0.259	6.014	0
MIMAT0019801	hsa-miR-4703-5p	ENSG00000142875	PRKACB	protein_coding	chr1	84236680	84236685	84236658	84236686	+	3	0	AGO2	0	0	1	1	0	0	0	0.3849	2.297	0
MIMAT0019801	hsa-miR-4703-5p	ENSG00000142875	PRKACB	protein_coding	chr1	84237981	84237987	84237960	84237988	+	0	0	NA	0	0	1	1	0	0	0	1.2503	0.336	0
MIMAT0019801	hsa-miR-4703-5p	ENSG00000142875	PRKACB	protein_coding	chr1	84238177	84238183	84238156	84238184	+	3	0	AGO2	0	0	1	1	0	0	0	1.5199	1.45	0
MIMAT0019828	hsa-miR-3529-5p	ENSG00000142875	PRKACB	protein_coding	chr1	84237047	84237052	84237047	84237052	+	1	0	AGO2	0	0	1	0	0	0	0	0.7727	1.126	1
MIMAT0019828	hsa-miR-3529-5p	ENSG00000142875	PRKACB	protein_coding	chr1	84237472	84237477	84237472	84237477	+	3	0	AGO1,AGO2	0	0	1	0	0	0	0	0.3315	0.601	1
MIMAT0019861	hsa-miR-4735-3p	ENSG00000142875	PRKACB	protein_coding	chr1	84205008	84205014	84205008	84205014	+	0	0	NA	0	0	1	0	0	0	0	1.7262	-0.493	0
MIMAT0019861	hsa-miR-4735-3p	ENSG00000142875	PRKACB	protein_coding	chr1	84238317	84238323	84238296	84238324	+	4	0	AGO1,AGO1-4,AGO2	0	0	1	1	0	1	1	0.862	2.099	0
MIMAT0019908	hsa-miR-4761-5p	ENSG00000142875	PRKACB	protein_coding	chr1	84238318	84238324	84238297	84238325	+	4	0	AGO1,AGO1-4,AGO2	0	0	1	1	0	0	0	0.9466	2.292	3
MIMAT0019917	hsa-miR-4766-5p	ENSG00000142875	PRKACB	protein_coding	chr1	84235636	84235641	84235614	84235642	+	1	0	AGO2	0	0	1	1	0	0	0	0.7386	1.036	2
MIMAT0019917	hsa-miR-4766-5p	ENSG00000142875	PRKACB	protein_coding	chr1	84235691	84235697	84235670	84235698	+	2	0	AGO2	0	0	1	1	0	0	0	1.4041	2.363	2
MIMAT0019917	hsa-miR-4766-5p	ENSG00000142875	PRKACB	protein_coding	chr1	84236546	84236551	84236524	84236552	+	1	0	AGO1	0	0	1	1	0	0	0	0.6667	2.254	2
MIMAT0019917	hsa-miR-4766-5p	ENSG00000142875	PRKACB	protein_coding	chr1	84236814	84236819	84236792	84236820	+	1	0	AGO1	0	0	1	1	0	0	0	0.3264	1.921	2
MIMAT0019917	hsa-miR-4766-5p	ENSG00000142875	PRKACB	protein_coding	chr1	84237395	84237400	84237373	84237401	+	0	0	NA	0	0	1	1	0	0	0	1.0418	2.906	2
MIMAT0019917	hsa-miR-4766-5p	ENSG00000142875	PRKACB	protein_coding	chr1	84237654	84237659	84237632	84237660	+	0	0	NA	0	0	1	1	0	0	0	0.849	1.328	2
MIMAT0019917	hsa-miR-4766-5p	ENSG00000142875	PRKACB	protein_coding	chr1	84237834	84237839	84237812	84237840	+	0	0	NA	0	0	1	1	0	0	0	0.0337	0.849	2
MIMAT0019953	hsa-miR-2467-3p	ENSG00000142875	PRKACB	protein_coding	chr1	84235458	84235463	84235436	84235464	+	7	0	AGO1,AGO2	0	0	1	1	0	1	0	0.4024	2.542	2
MIMAT0019953	hsa-miR-2467-3p	ENSG00000142875	PRKACB	protein_coding	chr1	84236807	84236812	84236785	84236813	+	1	0	AGO1	0	0	1	1	0	0	0	0.7395	0.936	2
MIMAT0019953	hsa-miR-2467-3p	ENSG00000142875	PRKACB	protein_coding	chr1	84237166	84237171	84237144	84237172	+	0	0	NA	0	0	1	1	0	0	0	-0.0588	3.661	2
MIMAT0022272	hsa-miR-664b-3p	ENSG00000142875	PRKACB	protein_coding	chr1	84236323	84236351	84236323	84236351	+	0	0	NA	0	0	0	1	0	0	0	0.3315	0.98	7
MIMAT0022272	hsa-miR-664b-3p	ENSG00000142875	PRKACB	protein_coding	chr1	84238273	84238301	84238273	84238301	+	1	0	AGO1-4	0	0	0	1	0	0	0	0.6297	2.137	7
MIMAT0022478	hsa-miR-5687	ENSG00000142875	PRKACB	protein_coding	chr1	84235948	84235953	84235948	84235953	+	1	0	AGO1	0	0	1	0	0	0	0	0.694	-0.178	0
MIMAT0022478	hsa-miR-5687	ENSG00000142875	PRKACB	protein_coding	chr1	84236116	84236121	84236116	84236121	+	0	0	NA	0	0	1	0	0	0	0	0.6752	0.978	0
MIMAT0022478	hsa-miR-5687	ENSG00000142875	PRKACB	protein_coding	chr1	84237292	84237297	84237292	84237297	+	1	0	AGO1	0	0	1	0	0	0	0	1.2099	3.042	0
MIMAT0022479	hsa-miR-5688	ENSG00000142875	PRKACB	protein_coding	chr1	84235604	84235632	84235604	84235632	+	1	0	AGO2	0	0	0	1	0	0	0	0.5455	1.863	0
MIMAT0022479	hsa-miR-5688	ENSG00000142875	PRKACB	protein_coding	chr1	84236343	84236366	84236338	84236371	+	0	0	NA	0	0	0	2	0	0	0	1.6211	1.291	0
MIMAT0022479	hsa-miR-5688	ENSG00000142875	PRKACB	protein_coding	chr1	84236707	84236735	84236707	84236735	+	4	0	AGO2	0	0	0	1	0	0	0	0.9157	2.459	0
MIMAT0022479	hsa-miR-5688	ENSG00000142875	PRKACB	protein_coding	chr1	84237303	84237331	84237303	84237331	+	7	0	AGO1,AGO2	0	0	0	1	0	0	0	0.7959	3.342	0
MIMAT0022479	hsa-miR-5688	ENSG00000142875	PRKACB	protein_coding	chr1	84238362	84238390	84238362	84238390	+	9	0	AGO2	0	0	0	1	0	0	0	0.5843	1.809	0
MIMAT0022714	hsa-miR-766-5p	ENSG00000142875	PRKACB	protein_coding	chr1	84235976	84235981	84235954	84235982	+	3	0	AGO1	0	0	1	1	0	0	0	0.4479	0.022	1
MIMAT0022714	hsa-miR-766-5p	ENSG00000142875	PRKACB	protein_coding	chr1	84237920	84237926	84237899	84237927	+	0	0	NA	0	0	1	1	0	0	0	0.337	1.177	1
MIMAT0022724	hsa-miR-1277-5p	ENSG00000142875	PRKACB	protein_coding	chr1	84204738	84204743	84204738	84204743	+	0	0	NA	0	0	1	0	0	0	0	1.0274	0.775	3
MIMAT0022724	hsa-miR-1277-5p	ENSG00000142875	PRKACB	protein_coding	chr1	84204753	84204758	84204753	84204758	+	0	0	NA	0	0	1	0	0	0	0	1.3506	0.282	3
MIMAT0022724	hsa-miR-1277-5p	ENSG00000142875	PRKACB	protein_coding	chr1	84204904	84204909	84204904	84204909	+	0	0	NA	0	0	1	0	0	0	0	0.5358	0.466	3
MIMAT0022724	hsa-miR-1277-5p	ENSG00000142875	PRKACB	protein_coding	chr1	84204925	84204931	84204925	84204931	+	0	0	NA	0	0	1	0	0	0	0	1.1616	0.505	3
MIMAT0022724	hsa-miR-1277-5p	ENSG00000142875	PRKACB	protein_coding	chr1	84204974	84204980	84204974	84204980	+	0	0	NA	0	0	1	0	0	0	0	1.2041	0.311	3
MIMAT0022724	hsa-miR-1277-5p	ENSG00000142875	PRKACB	protein_coding	chr1	84236397	84236425	84236397	84236425	+	7	0	AGO1,AGO2	0	0	0	1	0	0	0	0.2856	1.135	3
MIMAT0022724	hsa-miR-1277-5p	ENSG00000142875	PRKACB	protein_coding	chr1	84237111	84237139	84237111	84237139	+	0	0	NA	0	0	0	1	0	0	0	0.7083	2.122	3
MIMAT0022724	hsa-miR-1277-5p	ENSG00000142875	PRKACB	protein_coding	chr1	84237957	84237985	84237957	84237985	+	0	0	NA	0	0	0	1	0	0	0	0.4597	0.754	3
MIMAT0022724	hsa-miR-1277-5p	ENSG00000142875	PRKACB	protein_coding	chr1	84237990	84238018	84237990	84238018	+	0	0	NA	0	0	0	1	0	0	0	0.9289	0.758	3
MIMAT0022724	hsa-miR-1277-5p	ENSG00000142875	PRKACB	protein_coding	chr1	84238175	84238203	84238175	84238203	+	3	0	AGO2	0	0	0	1	0	0	0	0.4775	1.532	3

## Sheet: FAS
#please cite:
#1.Zhou KR, Huang JH, Liu S, Zheng WJ, Liu SR, et al. An Encyclopedic Regulatory and Functional Atlas of RNA Interactomes. (Manuscript submitted)
#2.Li JH, et al.starBase v2.0: decoding miRNA-ceRNA, miRNA-ncRNA and protein-RNA interaction networks from large-scale CLIP-Seq data , Nucleic Acids Res. 2014 Jan;42:D92-7.
#Please note that the genomic locous are in 1-base (not bed format)
miRNAid	miRNAname	geneID	geneName	geneType	chromosome	narrowStart	narrowEnd	broadStart	broadEnd	strand	clipExpNum	degraExpNum	RBP	PITA	RNA22	miRmap	microT	miRanda	PicTar	TargetScan	TDMDScore	phyloP	pancancerNum
MIMAT0000062	hsa-let-7a-5p	ENSG00000026103	FAS	protein_coding	chr10	88990877	88990905	88990877	88990905	+	0	0	NA	0	0	0	1	0	0	0	1.1308	0.36	5
MIMAT0000062	hsa-let-7a-5p	ENSG00000026103	FAS	protein_coding	chr10	89014892	89014897	89014890	89014897	+	1	0	AGO1	1	0	1	0	0	0	0	1.1308	0.151	5
MIMAT0000062	hsa-let-7a-5p	ENSG00000026103	FAS	protein_coding	chr10	89015004	89015010	89014983	89015011	+	18	0	AGO1,AGO1-4,AGO2	1	0	1	1	1	0	1	1.2948	0.8	5
MIMAT0000063	hsa-let-7b-5p	ENSG00000026103	FAS	protein_coding	chr10	88990877	88990905	88990877	88990905	+	0	0	NA	0	0	0	1	0	0	0	1.0588	0.36	2
MIMAT0000063	hsa-let-7b-5p	ENSG00000026103	FAS	protein_coding	chr10	89014892	89014897	89014890	89014897	+	1	0	AGO1	1	0	1	0	0	0	0	1.4091	0.151	2
MIMAT0000063	hsa-let-7b-5p	ENSG00000026103	FAS	protein_coding	chr10	89015004	89015010	89014983	89015011	+	18	0	AGO1,AGO1-4,AGO2	1	0	1	1	1	0	1	1.2305	0.8	2
MIMAT0000064	hsa-let-7c-5p	ENSG00000026103	FAS	protein_coding	chr10	88990877	88990905	88990877	88990905	+	0	0	NA	0	0	0	1	0	0	0	1.0854	0.36	2
MIMAT0000064	hsa-let-7c-5p	ENSG00000026103	FAS	protein_coding	chr10	89014892	89014897	89014890	89014897	+	1	0	AGO1	1	0	1	0	0	0	0	1.0188	0.151	2
MIMAT0000064	hsa-let-7c-5p	ENSG00000026103	FAS	protein_coding	chr10	89015004	89015010	89014983	89015011	+	18	0	AGO1,AGO1-4,AGO2	1	0	1	1	1	0	1	0.9079	0.8	2
MIMAT0000065	hsa-let-7d-5p	ENSG00000026103	FAS	protein_coding	chr10	88990877	88990905	88990877	88990905	+	0	0	NA	0	0	0	1	0	0	0	1.2139	0.36	14
MIMAT0000065	hsa-let-7d-5p	ENSG00000026103	FAS	protein_coding	chr10	89014892	89014897	89014870	89014898	+	2	0	AGO1,AGO2	1	0	1	1	0	0	0	1.2805	0.151	14
MIMAT0000065	hsa-let-7d-5p	ENSG00000026103	FAS	protein_coding	chr10	89015004	89015010	89014983	89015011	+	18	0	AGO1,AGO1-4,AGO2	1	0	1	1	1	0	1	1.1396	0.8	14
MIMAT0000066	hsa-let-7e-5p	ENSG00000026103	FAS	protein_coding	chr10	88990877	88990905	88990877	88990905	+	0	0	NA	0	0	0	1	0	0	0	1.163	0.36	9
MIMAT0000066	hsa-let-7e-5p	ENSG00000026103	FAS	protein_coding	chr10	89014892	89014897	89014870	89014898	+	2	0	AGO1,AGO2	1	0	1	1	0	0	0	0.9945	0.151	9
MIMAT0000066	hsa-let-7e-5p	ENSG00000026103	FAS	protein_coding	chr10	89015004	89015010	89014983	89015011	+	18	0	AGO1,AGO1-4,AGO2	1	0	1	1	1	0	1	1.2117	0.8	9
MIMAT0000067	hsa-let-7f-5p	ENSG00000026103	FAS	protein_coding	chr10	88990877	88990905	88990877	88990905	+	0	0	NA	0	0	0	1	0	0	0	0.9091	0.36	8
MIMAT0000067	hsa-let-7f-5p	ENSG00000026103	FAS	protein_coding	chr10	89014892	89014897	89014890	89014897	+	1	0	AGO1	1	0	1	0	0	0	0	1.2993	0.151	8
MIMAT0000067	hsa-let-7f-5p	ENSG00000026103	FAS	protein_coding	chr10	89015004	89015010	89014983	89015011	+	18	0	AGO1,AGO1-4,AGO2	1	0	1	1	1	0	1	1.2948	0.8	8
MIMAT0000070	hsa-miR-17-5p	ENSG00000026103	FAS	protein_coding	chr10	89014876	89014881	89014858	89014882	+	2	0	AGO1,AGO2	1	0	0	0	1	0	0	1.0742	-0.177	21
MIMAT0000073	hsa-miR-19a-3p	ENSG00000026103	FAS	protein_coding	chr10	89015018	89015024	89015001	89015025	+	17	0	AGO1,AGO1-4,AGO2	1	0	0	0	1	0	1	0.7635	0.003	21
MIMAT0000074	hsa-miR-19b-3p	ENSG00000026103	FAS	protein_coding	chr10	89015018	89015024	89015001	89015025	+	17	0	AGO1,AGO1-4,AGO2	1	0	0	0	1	0	1	0.5514	0.003	20
MIMAT0000075	hsa-miR-20a-5p	ENSG00000026103	FAS	protein_coding	chr10	89014876	89014881	89014876	89014881	+	2	0	AGO1,AGO2	1	0	0	0	0	0	0	0.3711	-0.177	20
MIMAT0000077	hsa-miR-22-3p	ENSG00000026103	FAS	protein_coding	chr10	89015470	89015476	89015449	89015477	+	2	2	AGO2	1	0	1	1	1	0	0	1.2261	0.035	2
MIMAT0000081	hsa-miR-25-3p	ENSG00000026103	FAS	protein_coding	chr10	89014483	89014488	89014483	89014488	+	0	0	NA	1	0	1	0	0	0	0	0.8847	-0.644	17
MIMAT0000081	hsa-miR-25-3p	ENSG00000026103	FAS	protein_coding	chr10	89015383	89015388	89015383	89015388	+	1	0	AGO2	1	0	1	0	0	0	0	0.6966	-0.108	17
MIMAT0000084	hsa-miR-27a-3p	ENSG00000026103	FAS	protein_coding	chr10	89008966	89008986	89008958	89008986	+	1	0	AGO2	0	0	0	1	1	0	0	1	0.254	1
MIMAT0000084	hsa-miR-27a-3p	ENSG00000026103	FAS	protein_coding	chr10	89015648	89015654	89015627	89015655	+	0	0	NA	1	0	1	1	1	0	0	0.6434	-0.263	1
MIMAT0000090	hsa-miR-32-5p	ENSG00000026103	FAS	protein_coding	chr10	89014483	89014488	89014483	89014488	+	0	0	NA	1	0	0	0	0	0	0	0.844	-0.644	15
MIMAT0000090	hsa-miR-32-5p	ENSG00000026103	FAS	protein_coding	chr10	89015383	89015388	89015383	89015388	+	1	0	AGO2	1	0	0	0	0	0	0	0.0171	-0.108	15
MIMAT0000092	hsa-miR-92a-3p	ENSG00000026103	FAS	protein_coding	chr10	89014483	89014488	89014483	89014488	+	0	0	NA	1	0	0	0	0	0	0	1.123	-0.644	22
MIMAT0000092	hsa-miR-92a-3p	ENSG00000026103	FAS	protein_coding	chr10	89015383	89015388	89015383	89015388	+	1	0	AGO2	1	0	0	0	0	0	0	0.5391	-0.108	22
MIMAT0000093	hsa-miR-93-5p	ENSG00000026103	FAS	protein_coding	chr10	89014876	89014881	89014876	89014881	+	2	0	AGO1,AGO2	1	0	0	0	0	0	0	1.0848	-0.177	18
MIMAT0000096	hsa-miR-98-5p	ENSG00000026103	FAS	protein_coding	chr10	88990877	88990905	88990877	88990905	+	0	0	NA	0	0	0	1	0	0	0	0.6752	0.36	15
MIMAT0000096	hsa-miR-98-5p	ENSG00000026103	FAS	protein_coding	chr10	89014892	89014897	89014890	89014897	+	1	0	AGO1	1	0	1	0	0	0	0	0.9922	0.151	15
MIMAT0000096	hsa-miR-98-5p	ENSG00000026103	FAS	protein_coding	chr10	89015004	89015010	89014983	89015011	+	18	0	AGO1,AGO1-4,AGO2	1	0	1	1	1	0	1	1.154	0.8	15
MIMAT0000099	hsa-miR-101-3p	ENSG00000026103	FAS	protein_coding	chr10	89008951	89008971	89008951	89008971	+	1	0	AGO2	0	0	0	0	1	0	0	1.2415	0.095	6
MIMAT0000103	hsa-miR-106a-5p	ENSG00000026103	FAS	protein_coding	chr10	89014876	89014881	89014858	89014882	+	2	0	AGO1,AGO2	1	0	0	0	1	0	0	1.0742	-0.177	11
MIMAT0000226	hsa-miR-196a-5p	ENSG00000026103	FAS	protein_coding	chr10	89015004	89015009	89014982	89015010	+	18	0	AGO1,AGO1-4,AGO2	1	0	1	1	0	0	0	0.694	0.811	5
MIMAT0000226	hsa-miR-196a-5p	ENSG00000026103	FAS	protein_coding	chr10	89015133	89015139	89015112	89015140	+	0	0	NA	1	0	1	1	1	0	0	1.2406	-0.199	5
MIMAT0000256	hsa-miR-181a-5p	ENSG00000026103	FAS	protein_coding	chr10	89014760	89014766	89014746	89014767	+	1	0	AGO2	1	0	0	0	1	0	0	0.9172	0.043	5
MIMAT0000257	hsa-miR-181b-5p	ENSG00000026103	FAS	protein_coding	chr10	89014759	89014766	89014746	89014767	+	1	0	AGO2	1	0	0	0	1	0	0	1.0477	-0.016	6
MIMAT0000258	hsa-miR-181c-5p	ENSG00000026103	FAS	protein_coding	chr10	89014760	89014766	89014746	89014767	+	1	0	AGO2	1	0	0	0	1	0	0	0.9589	0.043	6
MIMAT0000414	hsa-let-7g-5p	ENSG00000026103	FAS	protein_coding	chr10	88990877	88990905	88990877	88990905	+	0	0	NA	0	0	0	1	0	0	0	1.1873	0.36	9
MIMAT0000414	hsa-let-7g-5p	ENSG00000026103	FAS	protein_coding	chr10	89014892	89014897	89014890	89014897	+	1	0	AGO1	1	0	1	0	0	0	0	0.5843	0.151	9
MIMAT0000414	hsa-let-7g-5p	ENSG00000026103	FAS	protein_coding	chr10	89015004	89015010	89014983	89015011	+	18	0	AGO1,AGO1-4,AGO2	1	0	1	1	1	0	1	0.7586	0.8	9
MIMAT0000415	hsa-let-7i-5p	ENSG00000026103	FAS	protein_coding	chr10	88990877	88990905	88990877	88990905	+	0	0	NA	0	0	0	1	0	0	0	0.6674	0.36	3
MIMAT0000415	hsa-let-7i-5p	ENSG00000026103	FAS	protein_coding	chr10	89014892	89014897	89014890	89014897	+	1	0	AGO1	1	0	1	0	0	0	0	0.8104	0.151	3
MIMAT0000415	hsa-let-7i-5p	ENSG00000026103	FAS	protein_coding	chr10	89015004	89015010	89014983	89015011	+	18	0	AGO1,AGO1-4,AGO2	1	0	1	1	1	0	1	1.0232	0.8	3
MIMAT0000415	hsa-let-7i-5p	ENSG00000026103	FAS	protein_coding	chr10	89015138	89015144	89015138	89015144	+	0	0	NA	1	0	0	0	0	0	0	1.8594	-0.301	3
MIMAT0000419	hsa-miR-27b-3p	ENSG00000026103	FAS	protein_coding	chr10	89008966	89008986	89008958	89008986	+	1	0	AGO2	0	0	0	1	1	0	0	1	0.254	8
MIMAT0000419	hsa-miR-27b-3p	ENSG00000026103	FAS	protein_coding	chr10	89015648	89015654	89015627	89015655	+	0	0	NA	1	0	1	1	1	0	0	0.6434	-0.263	8
MIMAT0000431	hsa-miR-140-5p	ENSG00000026103	FAS	protein_coding	chr10	89014142	89014147	89014127	89014148	+	1	0	AGO2	1	0	0	0	2	0	0	0.5244	-1.275	4
MIMAT0000436	hsa-miR-144-3p	ENSG00000026103	FAS	protein_coding	chr10	89008952	89008971	89008952	89008971	+	1	0	AGO2	0	0	0	0	1	0	0	0.8	0.079	4
MIMAT0000444	hsa-miR-126-5p	ENSG00000026103	FAS	protein_coding	chr10	89015417	89015445	89015417	89015445	+	2	1	AGO2	0	0	0	1	0	0	0	0.5796	-0.686	8
MIMAT0000444	hsa-miR-126-5p	ENSG00000026103	FAS	protein_coding	chr10	89015598	89015626	89015598	89015626	+	0	0	NA	0	0	0	1	0	0	0	1.2996	0.493	8
MIMAT0000444	hsa-miR-126-5p	ENSG00000026103	FAS	protein_coding	chr10	89015748	89015776	89015748	89015776	+	0	0	NA	0	0	0	1	0	0	0	0.9791	0.302	8
MIMAT0000510	hsa-miR-320a	ENSG00000026103	FAS	protein_coding	chr10	89015189	89015194	89015189	89015194	+	0	0	NA	1	0	0	0	0	0	0	0.2804	-0.396	7
MIMAT0000510	hsa-miR-320a	ENSG00000026103	FAS	protein_coding	chr10	89015354	89015359	89015354	89015359	+	1	0	AGO2	1	0	0	0	0	0	0	1.0776	-0.05	7
MIMAT0000680	hsa-miR-106b-5p	ENSG00000026103	FAS	protein_coding	chr10	89014876	89014881	89014876	89014881	+	2	0	AGO1,AGO2	1	0	0	0	0	0	0	1.0731	-0.177	20
MIMAT0000703	hsa-miR-361-5p	ENSG00000026103	FAS	protein_coding	chr10	89014896	89014902	89014875	89014903	+	2	0	AGO1,AGO2	1	0	0	1	1	0	0	1.0565	-0.464	21
MIMAT0000707	hsa-miR-363-3p	ENSG00000026103	FAS	protein_coding	chr10	89014483	89014488	89014483	89014488	+	0	0	NA	1	0	0	0	0	0	0	0.3692	-0.644	9
MIMAT0000707	hsa-miR-363-3p	ENSG00000026103	FAS	protein_coding	chr10	89015383	89015388	89015383	89015388	+	1	0	AGO2	1	0	0	0	0	0	0	0.1002	-0.108	9
MIMAT0000719	hsa-miR-367-3p	ENSG00000026103	FAS	protein_coding	chr10	89014483	89014488	89014483	89014488	+	0	0	NA	1	0	0	0	0	0	0	0.8891	-0.644	1
MIMAT0000719	hsa-miR-367-3p	ENSG00000026103	FAS	protein_coding	chr10	89015383	89015388	89015383	89015388	+	1	0	AGO2	1	0	0	0	0	0	0	0.806	-0.108	1
MIMAT0000721	hsa-miR-369-3p	ENSG00000026103	FAS	protein_coding	chr10	89015040	89015045	89015040	89015045	+	1	0	AGO1	1	0	0	0	0	0	0	0.8014	-0.176	6
MIMAT0000721	hsa-miR-369-3p	ENSG00000026103	FAS	protein_coding	chr10	89015099	89015104	89015099	89015104	+	0	0	NA	1	0	0	0	0	0	0	0.7689	0.458	6
MIMAT0000727	hsa-miR-374a-5p	ENSG00000026103	FAS	protein_coding	chr10	89015040	89015046	89015019	89015047	+	9	0	AGO1,AGO1-4,AGO2	1	0	0	1	1	0	0	1.5432	-0.187	7
MIMAT0000727	hsa-miR-374a-5p	ENSG00000026103	FAS	protein_coding	chr10	89015084	89015089	89015062	89015106	+	0	0	NA	1	0	0	2	2	0	0	1.4357	-0.437	7
MIMAT0000727	hsa-miR-374a-5p	ENSG00000026103	FAS	protein_coding	chr10	89015099	89015105	89015099	89015105	+	0	0	NA	1	0	0	0	0	0	0	1.4357	0.359	7
MIMAT0000727	hsa-miR-374a-5p	ENSG00000026103	FAS	protein_coding	chr10	89015739	89015744	89015717	89015745	+	0	0	NA	1	0	0	1	0	0	0	1.1497	0.234	7
MIMAT0000733	hsa-miR-379-5p	ENSG00000026103	FAS	protein_coding	chr10	89015003	89015008	89015003	89015008	+	16	0	AGO1,AGO1-4,AGO2	1	0	0	0	0	0	0	0.4495	0.618	6
MIMAT0000751	hsa-miR-330-3p	ENSG00000026103	FAS	protein_coding	chr10	89014182	89014187	89014182	89014187	+	0	0	NA	1	0	0	0	0	0	0	0.4825	1.701	4
MIMAT0000751	hsa-miR-330-3p	ENSG00000026103	FAS	protein_coding	chr10	89015190	89015195	89015190	89015195	+	0	0	NA	1	0	1	0	0	0	0	0.2634	-0.531	4
MIMAT0000751	hsa-miR-330-3p	ENSG00000026103	FAS	protein_coding	chr10	89015355	89015360	89015355	89015360	+	1	0	AGO2	1	0	1	0	0	0	0	0.6904	0.033	4
MIMAT0000755	hsa-miR-323a-3p	ENSG00000026103	FAS	protein_coding	chr10	89015088	89015093	89015088	89015093	+	0	0	NA	1	0	1	0	0	0	0	0.5099	0.042	7
MIMAT0000755	hsa-miR-323a-3p	ENSG00000026103	FAS	protein_coding	chr10	89015441	89015446	89015441	89015446	+	2	0	AGO2	1	0	1	0	0	0	0	0.2071	-0.697	7
MIMAT0000755	hsa-miR-323a-3p	ENSG00000026103	FAS	protein_coding	chr10	89015772	89015777	89015772	89015777	+	0	0	NA	1	0	1	0	0	0	0	0.6236	-0.231	7
MIMAT0000763	hsa-miR-338-3p	ENSG00000026103	FAS	protein_coding	chr10	89014150	89014155	89014135	89014156	+	1	0	AGO2	1	0	0	0	1	0	0	1.112	1.511	9
MIMAT0000765	hsa-miR-335-5p	ENSG00000026103	FAS	protein_coding	chr10	89014356	89014361	89014356	89014361	+	1	0	AGO2	1	0	0	0	0	0	0	0.7613	-0.095	9
MIMAT0000765	hsa-miR-335-5p	ENSG00000026103	FAS	protein_coding	chr10	89015519	89015525	89015504	89015526	+	0	0	NA	1	0	1	0	1	0	0	1.1866	0.566	9
MIMAT0001080	hsa-miR-196b-5p	ENSG00000026103	FAS	protein_coding	chr10	89015004	89015009	89014982	89015010	+	18	0	AGO1,AGO1-4,AGO2	1	0	1	1	0	0	0	0.694	0.811	10
MIMAT0001080	hsa-miR-196b-5p	ENSG00000026103	FAS	protein_coding	chr10	89015133	89015139	89015112	89015140	+	0	0	NA	1	0	1	1	1	0	0	1.2406	-0.199	10
MIMAT0001413	hsa-miR-20b-5p	ENSG00000026103	FAS	protein_coding	chr10	89014876	89014881	89014876	89014881	+	2	0	AGO1,AGO2	1	0	0	0	0	0	0	0.3966	-0.177	12
MIMAT0001627	hsa-miR-433-3p	ENSG00000026103	FAS	protein_coding	chr10	89012057	89012062	89012057	89012062	+	0	0	NA	1	0	0	0	0	0	0	0.4278	-1.758	3
MIMAT0001627	hsa-miR-433-3p	ENSG00000026103	FAS	protein_coding	chr10	89014158	89014163	89014158	89014163	+	0	0	NA	1	0	1	0	0	0	0	0.6885	2.117	3
MIMAT0001627	hsa-miR-433-3p	ENSG00000026103	FAS	protein_coding	chr10	89014604	89014609	89014604	89014609	+	0	0	NA	1	0	1	0	0	0	0	0.2927	0.194	3
MIMAT0001627	hsa-miR-433-3p	ENSG00000026103	FAS	protein_coding	chr10	89015368	89015373	89015368	89015373	+	1	0	AGO2	1	0	1	0	0	0	0	0.7351	-0.469	3
MIMAT0002176	hsa-miR-485-3p	ENSG00000026103	FAS	protein_coding	chr10	89014312	89014317	89014312	89014317	+	0	0	NA	1	0	1	0	0	0	0	1.011	-1.342	6
MIMAT0002176	hsa-miR-485-3p	ENSG00000026103	FAS	protein_coding	chr10	89014757	89014762	89014757	89014762	+	1	0	AGO2	1	0	1	0	0	0	0	0.6674	-0.018	6
MIMAT0002805	hsa-miR-489-3p	ENSG00000026103	FAS	protein_coding	chr10	89015365	89015370	89015365	89015370	+	1	0	AGO2	1	0	0	0	0	0	0	0.2887	-0.689	2
MIMAT0002807	hsa-miR-491-5p	ENSG00000026103	FAS	protein_coding	chr10	89014807	89014812	89014807	89014812	+	0	0	NA	1	0	1	0	0	0	0	0.4934	-1.328	5
MIMAT0002807	hsa-miR-491-5p	ENSG00000026103	FAS	protein_coding	chr10	89015419	89015424	89015419	89015424	+	2	1	AGO2	1	0	1	0	0	0	0	0.0255	-0.788	5
MIMAT0002817	hsa-miR-495-3p	ENSG00000026103	FAS	protein_coding	chr10	89014184	89014189	89014184	89014189	+	0	0	NA	1	0	0	0	0	0	0	0.5012	2.308	6
MIMAT0002817	hsa-miR-495-3p	ENSG00000026103	FAS	protein_coding	chr10	89014932	89014937	89014917	89014938	+	1	0	AGO1-4	1	0	0	0	1	0	0	0.5987	-0.226	6
MIMAT0002821	hsa-miR-181d-5p	ENSG00000026103	FAS	protein_coding	chr10	89014759	89014766	89014746	89014767	+	1	0	AGO2	1	0	0	0	1	0	0	0.9862	-0.016	9
MIMAT0002849	hsa-miR-524-5p	ENSG00000026103	FAS	protein_coding	chr10	89014349	89014355	89014349	89014355	+	1	0	AGO2	1	0	1	0	0	0	0	0.8891	-0.095	5
MIMAT0002849	hsa-miR-524-5p	ENSG00000026103	FAS	protein_coding	chr10	89014585	89014590	89014585	89014590	+	0	0	NA	1	0	1	0	0	0	0	0.4089	-0.016	5
MIMAT0002849	hsa-miR-524-5p	ENSG00000026103	FAS	protein_coding	chr10	89015595	89015600	89015595	89015600	+	0	0	NA	1	0	0	0	0	0	0	0.3714	-0.273	5
MIMAT0002853	hsa-miR-519d-3p	ENSG00000026103	FAS	protein_coding	chr10	89014876	89014881	89014860	89014882	+	2	0	AGO1,AGO2	1	0	0	0	1	0	0	1.5665	-0.177	5
MIMAT0002855	hsa-miR-520d-5p	ENSG00000026103	FAS	protein_coding	chr10	89014349	89014355	89014349	89014355	+	1	0	AGO2	1	0	1	0	0	0	0	1.1353	-0.095	4
MIMAT0002855	hsa-miR-520d-5p	ENSG00000026103	FAS	protein_coding	chr10	89014585	89014590	89014585	89014590	+	0	0	NA	1	0	1	0	0	0	0	0.4498	-0.016	4
MIMAT0002855	hsa-miR-520d-5p	ENSG00000026103	FAS	protein_coding	chr10	89015595	89015600	89015595	89015600	+	0	0	NA	1	0	1	0	0	0	0	0.122	-0.273	4
MIMAT0002858	hsa-miR-520g-3p	ENSG00000026103	FAS	protein_coding	chr10	89014876	89014882	89014876	89014882	+	2	0	AGO1,AGO2	1	0	0	0	0	0	0	1.3405	-0.142	5
MIMAT0002858	hsa-miR-520g-3p	ENSG00000026103	FAS	protein_coding	chr10	89014930	89014935	89014930	89014935	+	1	0	AGO1-4	1	0	0	0	0	0	0	0.2083	-0.034	5
MIMAT0002867	hsa-miR-520h	ENSG00000026103	FAS	protein_coding	chr10	89014876	89014882	89014876	89014882	+	2	0	AGO1,AGO2	1	0	0	0	0	0	0	1.2406	-0.142	4
MIMAT0002867	hsa-miR-520h	ENSG00000026103	FAS	protein_coding	chr10	89014930	89014935	89014930	89014935	+	1	0	AGO1-4	1	0	0	0	0	0	0	0.2273	-0.034	4
MIMAT0003165	hsa-miR-545-3p	ENSG00000026103	FAS	protein_coding	chr10	89014149	89014154	89014149	89014154	+	0	0	NA	1	0	1	0	0	0	0	-0.6266	1.826	5
MIMAT0003165	hsa-miR-545-3p	ENSG00000026103	FAS	protein_coding	chr10	89014843	89014849	89014843	89014849	+	1	0	AGO2	1	0	1	0	0	0	0	0.9279	0.149	5
MIMAT0003218	hsa-miR-92b-3p	ENSG00000026103	FAS	protein_coding	chr10	89014483	89014488	89014483	89014488	+	0	0	NA	1	0	0	0	0	0	0	0.7649	-0.644	7
MIMAT0003218	hsa-miR-92b-3p	ENSG00000026103	FAS	protein_coding	chr10	89015383	89015388	89015383	89015388	+	1	0	AGO2	1	0	0	0	0	0	0	0.3729	-0.108	7
MIMAT0003249	hsa-miR-584-5p	ENSG00000026103	FAS	protein_coding	chr10	89014917	89014922	89014917	89014922	+	1	0	AGO1-4	1	0	0	0	0	0	0	0.2096	-0.312	6
MIMAT0003294	hsa-miR-625-5p	ENSG00000026103	FAS	protein_coding	chr10	89015416	89015421	89015414	89015422	+	3	1	AGO2	2	0	1	0	0	0	0	1.1347	-0.505	6
MIMAT0003329	hsa-miR-411-5p	ENSG00000026103	FAS	protein_coding	chr10	89008949	89008969	89008949	89008969	+	1	0	AGO2	0	0	0	0	1	0	0	0.3136	0.591	5
MIMAT0003330	hsa-miR-654-5p	ENSG00000026103	FAS	protein_coding	chr10	89015420	89015425	89015420	89015425	+	2	1	AGO2	1	0	0	0	0	0	0	0.9013	-1.052	4
MIMAT0003393	hsa-miR-425-5p	ENSG00000026103	FAS	protein_coding	chr10	89015034	89015040	89015017	89015041	+	13	0	AGO1,AGO1-4,AGO2	1	0	1	0	1	0	0	0.5141	0.218	17
MIMAT0003393	hsa-miR-425-5p	ENSG00000026103	FAS	protein_coding	chr10	89015366	89015371	89015366	89015371	+	1	0	AGO2	1	0	1	0	0	0	0	0.5984	-0.857	17
MIMAT0003393	hsa-miR-425-5p	ENSG00000026103	FAS	protein_coding	chr10	89015524	89015529	89015524	89015529	+	0	0	NA	1	0	1	0	0	0	0	0.9278	0.826	17
MIMAT0004185	hsa-miR-802	ENSG00000026103	FAS	protein_coding	chr10	89014858	89014863	89014858	89014863	+	2	0	AGO1,AGO2	1	0	0	0	0	0	0	0.8685	-0.493	4
MIMAT0004564	hsa-miR-214-5p	ENSG00000026103	FAS	protein_coding	chr10	89014798	89014803	89014798	89014803	+	0	0	NA	0	0	1	0	0	0	0	0.4024	-0.13	1
MIMAT0004564	hsa-miR-214-5p	ENSG00000026103	FAS	protein_coding	chr10	89014866	89014871	89014866	89014871	+	2	0	AGO1,AGO2	0	0	1	0	0	0	0	0.9279	-0.051	1
MIMAT0004593	hsa-miR-130a-5p	ENSG00000026103	FAS	protein_coding	chr10	89008949	89008977	89008949	89008977	+	1	0	AGO2	0	0	0	1	0	0	0	0.1628	0.466	5
MIMAT0004593	hsa-miR-130a-5p	ENSG00000026103	FAS	protein_coding	chr10	89015604	89015610	89015583	89015611	+	0	0	NA	0	0	1	1	0	1	1	1.123	1.494	5
MIMAT0004687	hsa-miR-371a-5p	ENSG00000026103	FAS	protein_coding	chr10	89014978	89014983	89014978	89014983	+	10	0	AGO1,AGO1-4,AGO2	1	0	0	0	0	0	0	0.0309	0.146	4
MIMAT0004687	hsa-miR-371a-5p	ENSG00000026103	FAS	protein_coding	chr10	89015166	89015171	89015166	89015171	+	0	0	NA	1	0	0	0	0	0	0	0.5268	0.097	4
MIMAT0004688	hsa-miR-374a-3p	ENSG00000026103	FAS	protein_coding	chr10	89014876	89014904	89014876	89014904	+	2	0	AGO1,AGO2	0	0	0	1	0	0	0	1.0443	-0.111	10
MIMAT0004688	hsa-miR-374a-3p	ENSG00000026103	FAS	protein_coding	chr10	89015373	89015401	89015373	89015401	+	1	0	AGO2	0	0	0	1	0	0	0	1.4334	-0.073	10
MIMAT0004692	hsa-miR-340-5p	ENSG00000026103	FAS	protein_coding	chr10	89014936	89014941	89014914	89014942	+	1	0	AGO1-4	1	0	0	1	1	0	0	0.6407	-0.396	7
MIMAT0004692	hsa-miR-340-5p	ENSG00000026103	FAS	protein_coding	chr10	89015627	89015632	89015605	89015633	+	0	0	NA	1	0	0	1	1	0	0	-0.2006	1.065	7
MIMAT0004916	hsa-miR-888-5p	ENSG00000026103	FAS	protein_coding	chr10	89014127	89014132	89014127	89014132	+	0	0	NA	1	0	0	0	0	0	0	0.849	1.273	4
MIMAT0004916	hsa-miR-888-5p	ENSG00000026103	FAS	protein_coding	chr10	89014978	89014984	89014978	89014984	+	12	0	AGO1,AGO1-4,AGO2	1	0	0	0	0	0	0	0.8305	0.165	4
MIMAT0004920	hsa-miR-541-3p	ENSG00000026103	FAS	protein_coding	chr10	89015420	89015425	89015420	89015425	+	2	1	AGO2	1	0	0	0	0	0	0	1.0854	-1.052	4
MIMAT0004921	hsa-miR-889-3p	ENSG00000026103	FAS	protein_coding	chr10	89015039	89015044	89015039	89015044	+	1	0	AGO1	1	0	0	0	0	0	0	0.727	-0.184	5
MIMAT0004949	hsa-miR-877-5p	ENSG00000026103	FAS	protein_coding	chr10	89014883	89014888	89014883	89014888	+	1	0	AGO1	1	0	0	0	0	0	0	0.5816	-0.135	10
MIMAT0004954	hsa-miR-543	ENSG00000026103	FAS	protein_coding	chr10	89015089	89015094	89015067	89015095	+	0	0	NA	1	0	1	1	0	0	0	0.6818	0.429	4
MIMAT0004954	hsa-miR-543	ENSG00000026103	FAS	protein_coding	chr10	89015432	89015437	89015410	89015438	+	3	1	AGO2	1	0	1	1	0	0	0	0.1812	-0.303	4
MIMAT0004954	hsa-miR-543	ENSG00000026103	FAS	protein_coding	chr10	89015773	89015778	89015751	89015779	+	0	0	NA	1	0	1	1	0	0	0	0.6219	0.167	4
MIMAT0004955	hsa-miR-374b-5p	ENSG00000026103	FAS	protein_coding	chr10	89015040	89015046	89015019	89015047	+	9	0	AGO1,AGO1-4,AGO2	1	0	0	1	1	0	0	1.3159	-0.187	11
MIMAT0004955	hsa-miR-374b-5p	ENSG00000026103	FAS	protein_coding	chr10	89015084	89015089	89015062	89015106	+	0	0	NA	1	0	0	2	2	0	0	1.1896	-0.437	11
MIMAT0004955	hsa-miR-374b-5p	ENSG00000026103	FAS	protein_coding	chr10	89015099	89015105	89015099	89015105	+	0	0	NA	1	0	0	0	0	0	0	1.1896	0.359	11
MIMAT0004955	hsa-miR-374b-5p	ENSG00000026103	FAS	protein_coding	chr10	89015165	89015188	89015165	89015188	+	0	0	NA	0	0	0	0	1	0	0	1.5756	0.017	11
MIMAT0004955	hsa-miR-374b-5p	ENSG00000026103	FAS	protein_coding	chr10	89015739	89015744	89015717	89015745	+	0	0	NA	1	0	0	1	0	0	0	1.1042	0.234	11
MIMAT0004959	hsa-miR-216b-5p	ENSG00000026103	FAS	protein_coding	chr10	89014908	89014914	89014887	89014915	+	1	0	AGO1	1	0	1	1	1	0	1	0.7018	0.549	1
MIMAT0004985	hsa-miR-942-5p	ENSG00000026103	FAS	protein_coding	chr10	89014947	89014952	89014947	89014952	+	2	0	AGO1-4	1	0	0	0	0	0	0	0.8558	0.235	9
MIMAT0005458	hsa-miR-1224-5p	ENSG00000026103	FAS	protein_coding	chr10	89014383	89014388	89014383	89014388	+	1	0	AGO2	1	0	0	0	0	0	0	0.4352	-0.333	11
MIMAT0005788	hsa-miR-513b-5p	ENSG00000026103	FAS	protein_coding	chr10	89015058	89015063	89015036	89015064	+	2	0	AGO1	1	0	0	1	0	0	0	1.1208	0.121	4
MIMAT0005788	hsa-miR-513b-5p	ENSG00000026103	FAS	protein_coding	chr10	89015356	89015363	89015356	89015363	+	1	0	AGO2	1	0	0	0	0	0	0	0.7994	0.241	4
MIMAT0005792	hsa-miR-320b	ENSG00000026103	FAS	protein_coding	chr10	89015189	89015194	89015189	89015194	+	0	0	NA	1	0	0	0	0	0	0	0.2804	-0.396	7
MIMAT0005792	hsa-miR-320b	ENSG00000026103	FAS	protein_coding	chr10	89015354	89015359	89015354	89015359	+	1	0	AGO2	1	0	0	0	0	0	0	1.1896	-0.05	7
MIMAT0005793	hsa-miR-320c	ENSG00000026103	FAS	protein_coding	chr10	89015189	89015194	89015189	89015194	+	0	0	NA	1	0	0	0	0	0	0	0.7427	-0.396	3
MIMAT0005793	hsa-miR-320c	ENSG00000026103	FAS	protein_coding	chr10	89015354	89015359	89015354	89015359	+	1	0	AGO2	1	0	0	0	0	0	0	1.015	-0.05	3
MIMAT0005798	hsa-miR-1185-5p	ENSG00000026103	FAS	protein_coding	chr10	89014382	89014387	89014382	89014387	+	1	0	AGO2	1	0	0	0	0	0	0	0.619	-0.549	5
MIMAT0006764	hsa-miR-320d	ENSG00000026103	FAS	protein_coding	chr10	89015189	89015194	89015189	89015194	+	0	0	NA	1	0	0	0	0	0	0	0.6765	-0.396	3
MIMAT0006764	hsa-miR-320d	ENSG00000026103	FAS	protein_coding	chr10	89015354	89015359	89015354	89015359	+	1	0	AGO2	1	0	0	0	0	0	0	1.1737	-0.05	3
MIMAT0013515	hsa-miR-2681-5p	ENSG00000026103	FAS	protein_coding	chr10	89015452	89015457	89015452	89015457	+	2	0	AGO2	0	0	1	0	0	0	0	0.1485	-0.359	4
MIMAT0013515	hsa-miR-2681-5p	ENSG00000026103	FAS	protein_coding	chr10	89015490	89015496	89015490	89015496	+	0	0	NA	0	0	1	0	0	0	0	0.6297	0.221	4
MIMAT0013515	hsa-miR-2681-5p	ENSG00000026103	FAS	protein_coding	chr10	89015752	89015758	89015752	89015758	+	0	0	NA	0	0	1	0	0	0	0	0.2273	0.508	4
MIMAT0015016	hsa-miR-3145-3p	ENSG00000026103	FAS	protein_coding	chr10	89014598	89014603	89014576	89014604	+	0	0	NA	0	0	1	1	0	0	0	0.9817	-0.388	8
MIMAT0015016	hsa-miR-3145-3p	ENSG00000026103	FAS	protein_coding	chr10	89014850	89014856	89014829	89014857	+	1	0	AGO2	0	0	1	1	0	0	0	0.8658	-0.345	8
MIMAT0015016	hsa-miR-3145-3p	ENSG00000026103	FAS	protein_coding	chr10	89015256	89015262	89015235	89015263	+	0	0	NA	0	0	1	1	0	0	0	1.7766	0.43	8
MIMAT0015016	hsa-miR-3145-3p	ENSG00000026103	FAS	protein_coding	chr10	89015580	89015586	89015559	89015587	+	0	0	NA	0	0	1	1	0	0	0	0.9329	0.226	8
MIMAT0017981	hsa-miR-3605-5p	ENSG00000026103	FAS	protein_coding	chr10	89014381	89014387	89014381	89014387	+	1	0	AGO2	0	0	1	0	0	0	0	0.8696	-0.587	1
MIMAT0018980	hsa-miR-4458	ENSG00000026103	FAS	protein_coding	chr10	88990877	88990905	88990877	88990905	+	0	0	NA	0	0	0	1	0	0	0	0.887	0.36	0
MIMAT0018980	hsa-miR-4458	ENSG00000026103	FAS	protein_coding	chr10	89014892	89014897	89014870	89014898	+	2	0	AGO1,AGO2	0	0	1	1	0	0	0	1.2015	0.151	0
MIMAT0018980	hsa-miR-4458	ENSG00000026103	FAS	protein_coding	chr10	89015004	89015010	89014983	89015011	+	18	0	AGO1,AGO1-4,AGO2	0	0	1	1	0	0	1	0.6547	0.8	0
MIMAT0019036	hsa-miR-4500	ENSG00000026103	FAS	protein_coding	chr10	88990877	88990905	88990877	88990905	+	0	0	NA	0	0	0	1	0	0	0	1.2496	0.36	0
MIMAT0019036	hsa-miR-4500	ENSG00000026103	FAS	protein_coding	chr10	89014892	89014897	89014892	89014897	+	1	0	AGO1	0	0	1	0	0	0	0	0.3529	0.151	0
MIMAT0019036	hsa-miR-4500	ENSG00000026103	FAS	protein_coding	chr10	89015004	89015010	89014983	89015011	+	18	0	AGO1,AGO1-4,AGO2	0	0	1	1	0	0	1	1.284	0.8	0
MIMAT0022705	hsa-miR-539-3p	ENSG00000026103	FAS	protein_coding	chr10	89014312	89014317	89014312	89014317	+	0	0	NA	0	0	1	0	0	0	0	0.2383	-1.342	6
MIMAT0022705	hsa-miR-539-3p	ENSG00000026103	FAS	protein_coding	chr10	89014757	89014762	89014757	89014762	+	1	0	AGO2	0	0	1	0	0	0	0	0.7539	-0.018	6

## Sheet: YWHAH
#please cite:
#1.Zhou KR, Huang JH, Liu S, Zheng WJ, Liu SR, et al. An Encyclopedic Regulatory and Functional Atlas of RNA Interactomes. (Manuscript submitted)
#2.Li JH, et al.starBase v2.0: decoding miRNA-ceRNA, miRNA-ncRNA and protein-RNA interaction networks from large-scale CLIP-Seq data , Nucleic Acids Res. 2014 Jan;42:D92-7.
#Please note that the genomic locous are in 1-base (not bed format)
miRNAid	miRNAname	geneID	geneName	geneType	chromosome	narrowStart	narrowEnd	broadStart	broadEnd	strand	clipExpNum	degraExpNum	RBP	PITA	RNA22	miRmap	microT	miRanda	PicTar	TargetScan	TDMDScore	phyloP	pancancerNum
MIMAT0000068	hsa-miR-15a-5p	ENSG00000128245	YWHAH	protein_coding	chr22	31957585	31957591	31957564	31957592	+	3	0	AGO1,AGO2	1	0	1	1	1	1	1	1.2369	4.701	3
MIMAT0000069	hsa-miR-16-5p	ENSG00000128245	YWHAH	protein_coding	chr22	31957586	31957591	31957564	31957592	+	3	0	AGO1,AGO2	1	0	1	1	1	1	1	0.9201	4.878	4
MIMAT0000081	hsa-miR-25-3p	ENSG00000128245	YWHAH	protein_coding	chr22	31956340	31956345	31956318	31956346	+	4	0	AGO1-4,AGO2	0	0	1	1	0	0	0	1.549	5.265	3
MIMAT0000081	hsa-miR-25-3p	ENSG00000128245	YWHAH	protein_coding	chr22	31956385	31956390	31956363	31956391	+	3	1	AGO2	0	0	1	1	0	0	0	1.0753	5.144	3
MIMAT0000081	hsa-miR-25-3p	ENSG00000128245	YWHAH	protein_coding	chr22	31957372	31957377	31957350	31957378	+	7	0	AGO1,AGO2	1	0	1	1	1	0	0	0.3382	3.589	3
MIMAT0000081	hsa-miR-25-3p	ENSG00000128245	YWHAH	protein_coding	chr22	31957422	31957427	31957407	31957428	+	0	0	NA	1	0	1	0	1	0	0	0.5122	1.522	3
MIMAT0000085	hsa-miR-28-5p	ENSG00000128245	YWHAH	protein_coding	chr22	31957270	31957275	31957270	31957275	+	3	0	AGO1-4,AGO2	1	0	1	0	0	0	0	0.8248	1.338	4
MIMAT0000085	hsa-miR-28-5p	ENSG00000128245	YWHAH	protein_coding	chr22	31957319	31957325	31957306	31957326	+	0	0	NA	1	0	1	0	1	0	0	0.7128	2.02	4
MIMAT0000089	hsa-miR-31-5p	ENSG00000128245	YWHAH	protein_coding	chr22	31956853	31956858	31956839	31956859	+	6	0	AGO1,AGO1-4,AGO2	1	0	0	0	1	1	0	0.4971	2.395	2
MIMAT0000090	hsa-miR-32-5p	ENSG00000128245	YWHAH	protein_coding	chr22	31956340	31956345	31956318	31956346	+	4	0	AGO1-4,AGO2	0	0	1	1	0	0	0	1.0753	5.265	9
MIMAT0000090	hsa-miR-32-5p	ENSG00000128245	YWHAH	protein_coding	chr22	31956385	31956390	31956363	31956391	+	3	1	AGO2	0	0	1	1	0	0	0	0.3958	5.144	9
MIMAT0000090	hsa-miR-32-5p	ENSG00000128245	YWHAH	protein_coding	chr22	31957372	31957377	31957350	31957378	+	7	0	AGO1,AGO2	1	0	1	1	1	0	0	0.0669	3.589	9
MIMAT0000090	hsa-miR-32-5p	ENSG00000128245	YWHAH	protein_coding	chr22	31957422	31957427	31957400	31957428	+	1	0	AGO1	1	0	1	1	1	0	0	0.7273	1.522	9
MIMAT0000091	hsa-miR-33a-5p	ENSG00000128245	YWHAH	protein_coding	chr22	31956613	31956618	31956591	31956619	+	2	0	AGO1-4,AGO2	0	0	1	1	0	0	0	1.2044	4.732	6
MIMAT0000091	hsa-miR-33a-5p	ENSG00000128245	YWHAH	protein_coding	chr22	31957374	31957375	31957348	31957381	+	8	0	AGO1,AGO2	2	0	2	2	1	1	2	1.2323	4.472	6
MIMAT0000092	hsa-miR-92a-3p	ENSG00000128245	YWHAH	protein_coding	chr22	31956340	31956345	31956318	31956346	+	4	0	AGO1-4,AGO2	0	0	1	1	0	0	0	1.4977	5.265	9
MIMAT0000092	hsa-miR-92a-3p	ENSG00000128245	YWHAH	protein_coding	chr22	31956385	31956390	31956363	31956391	+	3	1	AGO2	0	0	1	1	0	0	0	0.0692	5.144	9
MIMAT0000092	hsa-miR-92a-3p	ENSG00000128245	YWHAH	protein_coding	chr22	31957372	31957377	31957350	31957378	+	7	0	AGO1,AGO2	1	0	1	1	1	0	0	0.4934	3.589	9
MIMAT0000092	hsa-miR-92a-3p	ENSG00000128245	YWHAH	protein_coding	chr22	31957422	31957427	31957407	31957428	+	0	0	NA	1	0	1	0	1	0	0	0.3758	1.522	9
MIMAT0000101	hsa-miR-103a-3p	ENSG00000128245	YWHAH	protein_coding	chr22	31956725	31956730	31956703	31956731	+	6	0	AGO2	0	0	1	1	0	0	0	0.3567	5.444	11
MIMAT0000101	hsa-miR-103a-3p	ENSG00000128245	YWHAH	protein_coding	chr22	31957584	31957590	31957563	31957591	+	3	0	AGO1,AGO2	1	0	1	1	1	1	1	0.9172	4.994	11
MIMAT0000104	hsa-miR-107	ENSG00000128245	YWHAH	protein_coding	chr22	31956725	31956730	31956703	31956731	+	6	0	AGO2	0	0	1	1	0	0	0	0.2082	5.444	8
MIMAT0000104	hsa-miR-107	ENSG00000128245	YWHAH	protein_coding	chr22	31957584	31957590	31957563	31957591	+	3	0	AGO1,AGO2	1	0	1	1	1	1	1	0.9172	4.994	8
MIMAT0000252	hsa-miR-7-5p	ENSG00000128245	YWHAH	protein_coding	chr22	31956848	31956853	31956848	31956853	+	2	0	AGO1-4	1	0	0	0	0	0	0	1.1432	2.089	3
MIMAT0000265	hsa-miR-204-5p	ENSG00000128245	YWHAH	protein_coding	chr22	31957242	31957247	31957242	31957247	+	1	0	AGO2	1	0	0	0	0	0	0	0.4934	2.041	8
MIMAT0000266	hsa-miR-205-5p	ENSG00000128245	YWHAH	protein_coding	chr22	31944791	31944819	31944791	31944819	+	1	0	AGO2	0	0	0	1	0	0	0	1.3718	4.525	7
MIMAT0000266	hsa-miR-205-5p	ENSG00000128245	YWHAH	protein_coding	chr22	31956406	31956434	31956406	31956434	+	0	0	NA	0	0	0	1	0	0	0	0.7273	6.991	7
MIMAT0000268	hsa-miR-211-5p	ENSG00000128245	YWHAH	protein_coding	chr22	31957242	31957247	31957242	31957247	+	1	0	AGO2	1	0	0	0	0	0	0	0.6109	2.041	6
MIMAT0000269	hsa-miR-212-3p	ENSG00000128245	YWHAH	protein_coding	chr22	31957236	31957241	31957214	31957242	+	0	1	NA	1	0	0	1	1	0	0	0.9269	2.153	1
MIMAT0000269	hsa-miR-212-3p	ENSG00000128245	YWHAH	protein_coding	chr22	31957296	31957301	31957274	31957302	+	10	0	AGO1,AGO1-4,AGO2	1	0	0	1	1	0	0	0.5099	3.612	1
MIMAT0000274	hsa-miR-217	ENSG00000128245	YWHAH	protein_coding	chr22	31956718	31956724	31956718	31956724	+	6	0	AGO2	0	0	0	0	0	0	1	0.3731	7.53	4
MIMAT0000275	hsa-miR-218-5p	ENSG00000128245	YWHAH	protein_coding	chr22	31956900	31956905	31956900	31956905	+	7	0	AGO1,AGO1-4,AGO2	1	0	0	0	0	0	0	0.6434	3.279	1
MIMAT0000276	hsa-miR-219a-5p	ENSG00000128245	YWHAH	protein_coding	chr22	31956859	31956864	31956859	31956865	+	5	0	AGO1-4	1	0	0	0	0	1	0	0.5563	2.773	12
MIMAT0000417	hsa-miR-15b-5p	ENSG00000128245	YWHAH	protein_coding	chr22	31957585	31957591	31957564	31957592	+	3	0	AGO1,AGO2	1	0	1	1	1	1	1	0.8781	4.701	3
MIMAT0000421	hsa-miR-122-5p	ENSG00000128245	YWHAH	protein_coding	chr22	31956920	31956925	31956920	31956925	+	6	0	AGO1,AGO2	1	0	0	0	0	0	0	0.7128	2.357	5
MIMAT0000425	hsa-miR-130a-3p	ENSG00000128245	YWHAH	protein_coding	chr22	31956918	31956923	31956918	31956923	+	5	0	AGO1,AGO2	1	0	0	0	0	0	0	0.5654	2.809	7
MIMAT0000426	hsa-miR-132-3p	ENSG00000128245	YWHAH	protein_coding	chr22	31957236	31957241	31957214	31957242	+	0	1	NA	1	0	0	1	1	0	0	0.3274	2.153	1
MIMAT0000426	hsa-miR-132-3p	ENSG00000128245	YWHAH	protein_coding	chr22	31957296	31957301	31957274	31957302	+	10	0	AGO1,AGO1-4,AGO2	1	0	0	1	1	0	0	0.7727	3.612	1
MIMAT0000430	hsa-miR-138-5p	ENSG00000128245	YWHAH	protein_coding	chr22	31956758	31956764	31956758	31956764	+	2	0	AGO2	0	0	0	0	0	0	1	0.3924	7.467	4
MIMAT0000433	hsa-miR-142-5p	ENSG00000128245	YWHAH	protein_coding	chr22	31957285	31957290	31957285	31957291	+	2	0	AGO1-4,AGO2	1	0	0	0	0	1	0	1.1677	2.233	1
MIMAT0000442	hsa-miR-9-3p	ENSG00000128245	YWHAH	protein_coding	chr22	31957262	31957290	31957262	31957290	+	10	0	AGO1,AGO1-4,AGO2	0	0	0	1	0	0	0	0.9678	1.652	5
MIMAT0000456	hsa-miR-186-5p	ENSG00000128245	YWHAH	protein_coding	chr22	31957362	31957367	31957362	31957367	+	2	0	AGO1	1	0	0	0	0	0	0	0.5078	2.809	7
MIMAT0000461	hsa-miR-195-5p	ENSG00000128245	YWHAH	protein_coding	chr22	31957585	31957591	31957564	31957592	+	3	0	AGO1,AGO2	1	0	1	1	1	1	1	0.849	4.701	3
MIMAT0000510	hsa-miR-320a	ENSG00000128245	YWHAH	protein_coding	chr22	31957282	31957288	31957261	31957289	+	9	0	AGO1,AGO1-4,AGO2	1	0	1	1	1	0	1	1.3503	2.757	6
MIMAT0000685	hsa-miR-34b-5p	ENSG00000128245	YWHAH	protein_coding	chr22	31956506	31956511	31956506	31956511	+	0	0	NA	0	0	1	0	0	0	0	0.9908	3.572	3
MIMAT0000685	hsa-miR-34b-5p	ENSG00000128245	YWHAH	protein_coding	chr22	31956630	31956635	31956630	31956635	+	2	0	AGO1-4,AGO2	0	0	1	0	0	0	0	0.262	5.052	3
MIMAT0000688	hsa-miR-301a-3p	ENSG00000128245	YWHAH	protein_coding	chr22	31956918	31956923	31956918	31956923	+	5	0	AGO1,AGO2	1	0	0	0	0	0	0	-0.6428	2.809	12
MIMAT0000691	hsa-miR-130b-3p	ENSG00000128245	YWHAH	protein_coding	chr22	31956918	31956923	31956918	31956923	+	5	0	AGO1,AGO2	1	0	0	0	0	0	0	0.7151	2.809	6
MIMAT0000703	hsa-miR-361-5p	ENSG00000128245	YWHAH	protein_coding	chr22	31957153	31957158	31957138	31957159	+	0	0	NA	1	0	0	0	1	0	0	0.357	2.474	13
MIMAT0000703	hsa-miR-361-5p	ENSG00000128245	YWHAH	protein_coding	chr22	31957250	31957255	31957250	31957255	+	2	0	AGO1-4,AGO2	1	0	0	0	0	0	0	0.9656	1.98	13
MIMAT0000707	hsa-miR-363-3p	ENSG00000128245	YWHAH	protein_coding	chr22	31956340	31956345	31956318	31956346	+	4	0	AGO1-4,AGO2	0	0	1	1	0	0	0	1.2328	5.265	5
MIMAT0000707	hsa-miR-363-3p	ENSG00000128245	YWHAH	protein_coding	chr22	31956385	31956390	31956363	31956391	+	3	1	AGO2	0	0	1	1	0	0	0	0.4291	5.144	5
MIMAT0000707	hsa-miR-363-3p	ENSG00000128245	YWHAH	protein_coding	chr22	31957372	31957377	31957350	31957378	+	7	0	AGO1,AGO2	1	0	1	1	1	0	0	0.3049	3.589	5
MIMAT0000707	hsa-miR-363-3p	ENSG00000128245	YWHAH	protein_coding	chr22	31957422	31957427	31957400	31957428	+	1	0	AGO1	1	0	1	1	1	0	0	0.3049	1.522	5
MIMAT0000710	hsa-miR-365a-3p	ENSG00000128245	YWHAH	protein_coding	chr22	31956958	31956964	31956944	31956965	+	6	0	AGO1-4,AGO2	1	0	1	0	1	0	1	0.6112	2.877	13
MIMAT0000710	hsa-miR-365a-3p	ENSG00000128245	YWHAH	protein_coding	chr22	31957037	31957042	31957037	31957042	+	0	0	NA	1	0	1	0	0	0	0	1.1497	2.999	13
MIMAT0000719	hsa-miR-367-3p	ENSG00000128245	YWHAH	protein_coding	chr22	31956340	31956345	31956318	31956346	+	4	0	AGO1-4,AGO2	0	0	1	1	0	0	0	0.6442	5.265	0
MIMAT0000719	hsa-miR-367-3p	ENSG00000128245	YWHAH	protein_coding	chr22	31956385	31956390	31956363	31956391	+	3	1	AGO2	0	0	1	1	0	0	0	0.9589	5.144	0
MIMAT0000719	hsa-miR-367-3p	ENSG00000128245	YWHAH	protein_coding	chr22	31957372	31957377	31957350	31957378	+	7	0	AGO1,AGO2	1	0	1	1	1	0	0	0.8659	3.589	0
MIMAT0000719	hsa-miR-367-3p	ENSG00000128245	YWHAH	protein_coding	chr22	31957422	31957427	31957400	31957428	+	1	0	AGO1	1	0	1	1	1	0	0	1.0753	1.522	0
MIMAT0000722	hsa-miR-370-3p	ENSG00000128245	YWHAH	protein_coding	chr22	31956760	31956767	31956739	31956780	+	6	1	AGO1-4,AGO2	0	0	0	2	0	0	1	0.3825	7.808	2
MIMAT0000737	hsa-miR-382-5p	ENSG00000128245	YWHAH	protein_coding	chr22	31957263	31957269	31957248	31957270	+	2	0	AGO1-4,AGO2	1	0	0	0	1	0	0	0.7959	1.062	2
MIMAT0000751	hsa-miR-330-3p	ENSG00000128245	YWHAH	protein_coding	chr22	31956979	31956985	31956958	31956986	+	4	0	AGO1-4,AGO2	1	0	1	1	0	0	0	1.3021	1.206	6
MIMAT0000751	hsa-miR-330-3p	ENSG00000128245	YWHAH	protein_coding	chr22	31957588	31957594	31957567	31957595	+	3	0	AGO1,AGO2	1	0	1	1	0	0	0	0.1332	3.886	6
MIMAT0000763	hsa-miR-338-3p	ENSG00000128245	YWHAH	protein_coding	chr22	31956964	31956969	31956964	31956970	+	3	0	AGO1-4,AGO2	1	0	0	0	0	1	0	1.5035	4.107	8
MIMAT0000763	hsa-miR-338-3p	ENSG00000128245	YWHAH	protein_coding	chr22	31957584	31957590	31957573	31957591	+	3	0	AGO1,AGO2	0	0	0	0	1	1	0	0.9557	4.994	8
MIMAT0000765	hsa-miR-335-5p	ENSG00000128245	YWHAH	protein_coding	chr22	31956929	31956934	31956929	31956934	+	8	0	AGO1,AGO1-4,AGO2	1	0	0	0	0	0	0	0.5769	0.71	12
MIMAT0001341	hsa-miR-424-5p	ENSG00000128245	YWHAH	protein_coding	chr22	31957585	31957591	31957564	31957592	+	3	0	AGO1,AGO2	1	0	1	1	1	1	1	1.5935	4.701	3
MIMAT0001629	hsa-miR-329-3p	ENSG00000128245	YWHAH	protein_coding	chr22	31957023	31957028	31957023	31957028	+	1	0	AGO2	1	0	0	0	0	0	0	0.8636	0.749	2
MIMAT0001629	hsa-miR-329-3p	ENSG00000128245	YWHAH	protein_coding	chr22	31957498	31957503	31957498	31957503	+	4	0	AGO1,AGO2	1	0	0	0	0	0	0	0.3529	2.859	2
MIMAT0002805	hsa-miR-489-3p	ENSG00000128245	YWHAH	protein_coding	chr22	31957510	31957515	31957510	31957515	+	2	0	AGO2	1	0	0	0	0	0	0	0.7018	2.34	3
MIMAT0002820	hsa-miR-497-5p	ENSG00000128245	YWHAH	protein_coding	chr22	31957585	31957591	31957564	31957592	+	3	0	AGO1,AGO2	1	0	1	1	1	1	1	1.0182	4.701	4
MIMAT0002826	hsa-miR-515-5p	ENSG00000128245	YWHAH	protein_coding	chr22	31956286	31956292	31956265	31956314	+	3	1	AGO1-4,AGO2	0	0	1	2	0	0	0	0.4044	4.885	3
MIMAT0002826	hsa-miR-515-5p	ENSG00000128245	YWHAH	protein_coding	chr22	31956329	31956334	31956307	31956335	+	5	0	AGO1-4,AGO2	0	0	1	1	0	0	0	-0.4167	5.688	3
MIMAT0002826	hsa-miR-515-5p	ENSG00000128245	YWHAH	protein_coding	chr22	31957016	31957021	31956994	31957022	+	2	0	AGO2	1	0	1	1	0	0	0	0.0842	1.906	3
MIMAT0002828	hsa-miR-519e-5p	ENSG00000128245	YWHAH	protein_coding	chr22	31956286	31956292	31956265	31956314	+	3	1	AGO1-4,AGO2	0	0	1	2	0	0	0	0.3315	4.885	5
MIMAT0002828	hsa-miR-519e-5p	ENSG00000128245	YWHAH	protein_coding	chr22	31956329	31956334	31956307	31956335	+	5	0	AGO1-4,AGO2	0	0	1	1	0	0	0	-0.5	5.688	5
MIMAT0002828	hsa-miR-519e-5p	ENSG00000128245	YWHAH	protein_coding	chr22	31957016	31957021	31956994	31957022	+	2	0	AGO2	0	0	1	1	0	0	0	0.1312	1.906	5
MIMAT0002833	hsa-miR-520a-5p	ENSG00000128245	YWHAH	protein_coding	chr22	31956724	31956752	31956724	31956752	+	6	1	AGO2	0	0	0	1	0	0	0	1.202	6.423	3
MIMAT0002835	hsa-miR-526b-5p	ENSG00000128245	YWHAH	protein_coding	chr22	31956355	31956383	31956355	31956383	+	2	0	AGO2	0	0	0	1	0	0	0	1.0922	5.189	6
MIMAT0002835	hsa-miR-526b-5p	ENSG00000128245	YWHAH	protein_coding	chr22	31957517	31957522	31957495	31957523	+	5	0	AGO1,AGO1-4,AGO2	1	0	0	1	0	0	0	0.2842	2.943	6
MIMAT0002838	hsa-miR-525-5p	ENSG00000128245	YWHAH	protein_coding	chr22	31956724	31956752	31956724	31956752	+	6	1	AGO2	0	0	0	1	0	0	0	1.0046	6.423	5
MIMAT0002849	hsa-miR-524-5p	ENSG00000128245	YWHAH	protein_coding	chr22	31957452	31957457	31957452	31957457	+	10	0	AGO1,AGO1-4,AGO2	1	0	0	0	0	0	0	0.7018	4.257	4
MIMAT0002855	hsa-miR-520d-5p	ENSG00000128245	YWHAH	protein_coding	chr22	31957452	31957457	31957452	31957457	+	10	0	AGO1,AGO1-4,AGO2	1	0	0	0	0	0	0	1.1121	4.257	3
MIMAT0002874	hsa-miR-503-5p	ENSG00000128245	YWHAH	protein_coding	chr22	31957586	31957591	31957570	31957592	+	3	0	AGO1,AGO2	1	0	0	0	1	0	0	0.5154	4.878	3
MIMAT0002880	hsa-miR-508-3p	ENSG00000128245	YWHAH	protein_coding	chr22	31956859	31956864	31956859	31956865	+	5	0	AGO1-4	1	0	0	0	0	1	0	0.7511	2.773	7
MIMAT0002890	hsa-miR-299-5p	ENSG00000128245	YWHAH	protein_coding	chr22	31956881	31956886	31956881	31956886	+	6	0	AGO1-4,AGO2	1	0	0	0	0	0	0	0.7583	3.462	2
MIMAT0003161	hsa-miR-493-3p	ENSG00000128245	YWHAH	protein_coding	chr22	31957359	31957364	31957359	31957364	+	2	0	AGO1	1	0	0	0	0	0	0	1.1729	1.766	2
MIMAT0003165	hsa-miR-545-3p	ENSG00000128245	YWHAH	protein_coding	chr22	31956963	31956968	31956963	31956968	+	4	0	AGO1-4,AGO2	1	0	0	0	0	0	0	0.1766	4.056	0
MIMAT0003218	hsa-miR-92b-3p	ENSG00000128245	YWHAH	protein_coding	chr22	31956340	31956345	31956318	31956346	+	4	0	AGO1-4,AGO2	0	0	1	1	0	0	0	1.3159	5.265	2
MIMAT0003218	hsa-miR-92b-3p	ENSG00000128245	YWHAH	protein_coding	chr22	31956385	31956390	31956363	31956391	+	3	1	AGO2	0	0	1	1	0	0	0	-0.4037	5.144	2
MIMAT0003218	hsa-miR-92b-3p	ENSG00000128245	YWHAH	protein_coding	chr22	31957372	31957377	31957350	31957378	+	7	0	AGO1,AGO2	1	0	1	1	1	0	0	0.3382	3.589	2
MIMAT0003218	hsa-miR-92b-3p	ENSG00000128245	YWHAH	protein_coding	chr22	31957422	31957427	31957407	31957428	+	0	0	NA	1	0	1	0	1	0	0	0.1766	1.522	2
MIMAT0003301	hsa-miR-33b-5p	ENSG00000128245	YWHAH	protein_coding	chr22	31956613	31956618	31956591	31956619	+	2	0	AGO1-4,AGO2	0	0	1	1	0	0	0	0.4427	4.732	5
MIMAT0003301	hsa-miR-33b-5p	ENSG00000128245	YWHAH	protein_coding	chr22	31957375	31957375	31957348	31957381	+	8	0	AGO1,AGO2	2	0	2	2	1	2	2	1.1939	3.516	5
MIMAT0003322	hsa-miR-652-3p	ENSG00000128245	YWHAH	protein_coding	chr22	31957491	31957497	31957491	31957497	+	5	0	AGO1,AGO1-4,AGO2	1	0	1	0	0	0	0	0.8641	1.523	6
MIMAT0003330	hsa-miR-654-5p	ENSG00000128245	YWHAH	protein_coding	chr22	31956824	31956829	31956824	31956830	+	2	0	AGO1,AGO1-4	1	0	1	0	0	1	0	0.5976	1.692	2
MIMAT0003330	hsa-miR-654-5p	ENSG00000128245	YWHAH	protein_coding	chr22	31957209	31957214	31957209	31957214	+	0	0	NA	1	0	1	0	0	0	0	0.1042	0.655	2
MIMAT0003338	hsa-miR-660-5p	ENSG00000128245	YWHAH	protein_coding	chr22	31957522	31957527	31957500	31957528	+	5	0	AGO1,AGO1-4,AGO2	1	0	1	1	0	0	0	0.4479	4.209	8
MIMAT0003338	hsa-miR-660-5p	ENSG00000128245	YWHAH	protein_coding	chr22	31957571	31957577	31957550	31957578	+	2	0	AGO1-4,AGO2	1	0	1	1	0	0	0	1.2383	3.014	8
MIMAT0003885	hsa-miR-454-3p	ENSG00000128245	YWHAH	protein_coding	chr22	31956918	31956923	31956918	31956923	+	5	0	AGO1,AGO2	1	0	0	0	0	0	0	0.5949	2.809	5
MIMAT0004502	hsa-miR-28-3p	ENSG00000128245	YWHAH	protein_coding	chr22	31956872	31956878	31956851	31956879	+	10	0	AGO1,AGO1-4,AGO2	1	0	1	1	0	1	0	0.6862	3.355	1
MIMAT0004683	hsa-miR-362-3p	ENSG00000128245	YWHAH	protein_coding	chr22	31957023	31957028	31957023	31957028	+	1	0	AGO2	1	0	0	0	0	0	0	1.7088	0.749	2
MIMAT0004683	hsa-miR-362-3p	ENSG00000128245	YWHAH	protein_coding	chr22	31957498	31957503	31957498	31957503	+	4	0	AGO1,AGO2	1	0	0	0	0	0	0	0.1844	2.859	2
MIMAT0004692	hsa-miR-340-5p	ENSG00000128245	YWHAH	protein_coding	chr22	31957284	31957291	31957264	31957292	+	10	0	AGO1,AGO1-4,AGO2	1	0	0	1	1	0	0	1.2139	2.384	4
MIMAT0004784	hsa-miR-455-3p	ENSG00000128245	YWHAH	protein_coding	chr22	31956967	31956973	31956967	31956973	+	3	0	AGO1-4,AGO2	1	0	0	0	0	0	0	0.8884	3.195	3
MIMAT0004807	hsa-miR-624-3p	ENSG00000128245	YWHAH	protein_coding	chr22	31957474	31957479	31957474	31957479	+	11	0	AGO1,AGO1-4,AGO2	1	0	0	0	0	0	0	0.2114	3.128	2
MIMAT0004920	hsa-miR-541-3p	ENSG00000128245	YWHAH	protein_coding	chr22	31956824	31956829	31956824	31956830	+	2	0	AGO1,AGO1-4	1	0	0	0	0	1	0	0.3425	1.692	3
MIMAT0004920	hsa-miR-541-3p	ENSG00000128245	YWHAH	protein_coding	chr22	31957209	31957214	31957209	31957214	+	0	0	NA	1	0	0	0	0	0	0	0.3382	0.655	3
MIMAT0004926	hsa-miR-708-5p	ENSG00000128245	YWHAH	protein_coding	chr22	31957270	31957275	31957270	31957275	+	3	0	AGO1-4,AGO2	1	0	1	0	0	0	0	0.8335	1.338	2
MIMAT0004926	hsa-miR-708-5p	ENSG00000128245	YWHAH	protein_coding	chr22	31957319	31957325	31957302	31957326	+	0	0	NA	1	0	1	0	1	0	0	0.8738	2.02	2
MIMAT0004953	hsa-miR-873-5p	ENSG00000128245	YWHAH	protein_coding	chr22	31956203	31956231	31956203	31956231	+	16	0	AGO1,AGO2	0	0	0	1	0	0	0	0.1201	5.438	5
MIMAT0004953	hsa-miR-873-5p	ENSG00000128245	YWHAH	protein_coding	chr22	31956348	31956376	31956348	31956376	+	3	0	AGO2	0	0	0	1	0	0	0	0.9454	4.692	5
MIMAT0004954	hsa-miR-543	ENSG00000128245	YWHAH	protein_coding	chr22	31957556	31957561	31957541	31957562	+	2	0	AGO1-4,AGO2	1	0	0	0	1	0	0	0.806	5.146	3
MIMAT0004958	hsa-miR-301b-3p	ENSG00000128245	YWHAH	protein_coding	chr22	31956918	31956923	31956918	31956923	+	5	0	AGO1,AGO2	1	0	0	0	0	0	0	-0.6428	2.809	5
MIMAT0004985	hsa-miR-942-5p	ENSG00000128245	YWHAH	protein_coding	chr22	31956310	31956315	31956288	31956325	+	3	0	AGO1-4,AGO2	0	0	1	2	0	0	0	1.2117	7.802	1
MIMAT0004985	hsa-miR-942-5p	ENSG00000128245	YWHAH	protein_coding	chr22	31956319	31956324	31956319	31956324	+	2	0	AGO1-4,AGO2	0	0	1	0	0	0	0	1.2117	6.546	1
MIMAT0004985	hsa-miR-942-5p	ENSG00000128245	YWHAH	protein_coding	chr22	31956472	31956477	31956450	31956478	+	0	0	NA	0	0	1	1	0	0	0	0.8037	7.75	1
MIMAT0004985	hsa-miR-942-5p	ENSG00000128245	YWHAH	protein_coding	chr22	31956779	31956784	31956757	31956785	+	4	0	AGO1,AGO1-4,AGO2	0	0	1	1	0	0	0	0.9534	5.438	1
MIMAT0004985	hsa-miR-942-5p	ENSG00000128245	YWHAH	protein_coding	chr22	31957018	31957023	31956996	31957024	+	2	0	AGO2	1	0	1	1	0	0	0	0.837	1.717	1
MIMAT0005792	hsa-miR-320b	ENSG00000128245	YWHAH	protein_coding	chr22	31957282	31957288	31957261	31957289	+	9	0	AGO1,AGO1-4,AGO2	1	0	1	1	1	0	1	1.3503	2.757	5
MIMAT0005793	hsa-miR-320c	ENSG00000128245	YWHAH	protein_coding	chr22	31957282	31957288	31957261	31957289	+	9	0	AGO1,AGO1-4,AGO2	1	0	1	1	1	0	1	1.456	2.757	7
MIMAT0005795	hsa-miR-1323	ENSG00000128245	YWHAH	protein_coding	chr22	31957328	31957333	31957306	31957334	+	0	0	NA	1	0	1	1	0	0	0	1.0388	2.819	6
MIMAT0005795	hsa-miR-1323	ENSG00000128245	YWHAH	protein_coding	chr22	31957387	31957393	31957366	31957394	+	8	0	AGO1,AGO2	1	0	1	1	0	1	0	1.4815	4.805	6
MIMAT0005795	hsa-miR-1323	ENSG00000128245	YWHAH	protein_coding	chr22	31957559	31957564	31957537	31957565	+	2	0	AGO1-4,AGO2	1	0	1	1	0	0	0	-0.3321	4.617	6
MIMAT0005824	hsa-miR-1179	ENSG00000128245	YWHAH	protein_coding	chr22	31957583	31957588	31957583	31957588	+	2	0	AGO2	1	0	0	0	0	0	0	1.3588	4.901	5
MIMAT0005884	hsa-miR-1294	ENSG00000128245	YWHAH	protein_coding	chr22	31956737	31956743	31956716	31956744	+	6	1	AGO2	0	0	1	1	0	0	0	1.0721	6.788	0
MIMAT0005919	hsa-miR-548o-3p	ENSG00000128245	YWHAH	protein_coding	chr22	31957328	31957333	31957306	31957334	+	0	0	NA	1	0	1	1	0	0	0	1.2716	2.819	2
MIMAT0005919	hsa-miR-548o-3p	ENSG00000128245	YWHAH	protein_coding	chr22	31957387	31957393	31957366	31957394	+	8	0	AGO1,AGO2	1	0	1	1	0	1	0	0.9988	4.805	2
MIMAT0005919	hsa-miR-548o-3p	ENSG00000128245	YWHAH	protein_coding	chr22	31957559	31957564	31957537	31957565	+	2	0	AGO1-4,AGO2	1	0	1	1	0	0	0	0.2271	4.617	2
MIMAT0005930	hsa-miR-1276	ENSG00000128245	YWHAH	protein_coding	chr22	31957214	31957219	31957192	31957220	+	0	1	NA	1	0	1	1	0	0	0	0.7707	0.613	2
MIMAT0005930	hsa-miR-1276	ENSG00000128245	YWHAH	protein_coding	chr22	31957335	31957340	31957313	31957341	+	1	0	AGO1	1	0	1	1	0	1	0	0.5513	3.621	2
MIMAT0005930	hsa-miR-1276	ENSG00000128245	YWHAH	protein_coding	chr22	31957459	31957464	31957437	31957465	+	12	0	AGO1,AGO1-4,AGO2	1	0	1	1	0	0	0	0.8207	1.817	2
MIMAT0005944	hsa-miR-1252-5p	ENSG00000128245	YWHAH	protein_coding	chr22	31956816	31956822	31956816	31956822	+	3	0	AGO1,AGO1-4	1	0	0	0	0	0	0	0.2287	0.651	2
MIMAT0005952	hsa-miR-1321	ENSG00000128245	YWHAH	protein_coding	chr22	31956998	31957003	31956998	31957003	+	2	0	AGO2	1	0	0	0	0	0	0	0.2871	0.842	0
MIMAT0005955	hsa-miR-1197	ENSG00000128245	YWHAH	protein_coding	chr22	31957471	31957476	31957471	31957476	+	10	0	AGO1,AGO1-4,AGO2	1	0	0	0	0	0	0	0.3543	2.708	4
MIMAT0006764	hsa-miR-320d	ENSG00000128245	YWHAH	protein_coding	chr22	31957282	31957288	31957261	31957289	+	9	0	AGO1,AGO1-4,AGO2	1	0	1	1	1	0	1	1.7432	2.757	6
MIMAT0010251	hsa-miR-449c-5p	ENSG00000128245	YWHAH	protein_coding	chr22	31956506	31956511	31956506	31956511	+	0	0	NA	0	0	1	0	0	0	0	0.8848	3.572	6
MIMAT0010251	hsa-miR-449c-5p	ENSG00000128245	YWHAH	protein_coding	chr22	31956630	31956635	31956630	31956635	+	2	0	AGO1-4,AGO2	0	0	1	0	0	0	0	1.0117	5.052	6
MIMAT0013517	hsa-miR-2682-5p	ENSG00000128245	YWHAH	protein_coding	chr22	31956506	31956511	31956506	31956511	+	0	0	NA	0	0	1	0	0	0	0	1.1593	3.572	1
MIMAT0013517	hsa-miR-2682-5p	ENSG00000128245	YWHAH	protein_coding	chr22	31956630	31956635	31956630	31956635	+	2	0	AGO1-4,AGO2	0	0	1	0	0	0	0	1.1177	5.052	1
MIMAT0015007	hsa-miR-3139	ENSG00000128245	YWHAH	protein_coding	chr22	31957270	31957275	31957270	31957275	+	3	0	AGO1-4,AGO2	0	0	1	0	0	0	0	0.4295	1.338	3
MIMAT0015007	hsa-miR-3139	ENSG00000128245	YWHAH	protein_coding	chr22	31957319	31957325	31957319	31957325	+	0	0	NA	0	0	1	0	0	0	0	1.1537	2.02	3
MIMAT0015085	hsa-miR-3200-3p	ENSG00000128245	YWHAH	protein_coding	chr22	31956407	31956413	31956386	31956414	+	1	2	AGO2	0	0	1	1	0	0	0	1.0299	7.696	4
MIMAT0016895	hsa-miR-2355-5p	ENSG00000128245	YWHAH	protein_coding	chr22	31956467	31956473	31956446	31956474	+	0	0	NA	0	0	1	1	0	0	0	0.389	5.643	0
MIMAT0016895	hsa-miR-2355-5p	ENSG00000128245	YWHAH	protein_coding	chr22	31957085	31957090	31957063	31957091	+	0	0	NA	0	0	1	1	0	0	0	0.0883	0.477	0
MIMAT0016895	hsa-miR-2355-5p	ENSG00000128245	YWHAH	protein_coding	chr22	31957593	31957598	31957571	31957599	+	3	0	AGO1,AGO2	0	0	1	1	0	0	0	0.7073	3.408	0
MIMAT0017392	hsa-miR-3200-5p	ENSG00000128245	YWHAH	protein_coding	chr22	31956910	31956916	31956910	31956916	+	5	0	AGO1,AGO2	0	0	1	0	0	0	0	0.4372	2.537	2
MIMAT0017392	hsa-miR-3200-5p	ENSG00000128245	YWHAH	protein_coding	chr22	31956945	31956950	31956945	31956950	+	6	0	AGO1-4,AGO2	0	0	1	0	0	0	0	1.3237	2.157	2
MIMAT0018194	hsa-miR-3150b-3p	ENSG00000128245	YWHAH	protein_coding	chr22	31956180	31956186	31956159	31956187	+	14	0	AGO1,AGO2	0	0	1	1	0	0	0	1.367	3.677	1
MIMAT0018943	hsa-miR-4428	ENSG00000128245	YWHAH	protein_coding	chr22	31957271	31957276	31957271	31957276	+	3	0	AGO1-4,AGO2	0	0	1	0	0	0	0	-0.0348	1.37	0
MIMAT0018943	hsa-miR-4428	ENSG00000128245	YWHAH	protein_coding	chr22	31957321	31957326	31957321	31957326	+	0	0	NA	0	0	1	0	0	0	0	0.4867	1.64	0
MIMAT0018944	hsa-miR-4429	ENSG00000128245	YWHAH	protein_coding	chr22	31957282	31957288	31957261	31957289	+	9	0	AGO1,AGO1-4,AGO2	0	0	1	1	0	0	1	1.356	2.757	0
MIMAT0019699	hsa-miR-4640-5p	ENSG00000128245	YWHAH	protein_coding	chr22	31956574	31956580	31956574	31956580	+	1	0	AGO2	0	0	1	0	0	0	0	1.8006	5.803	1
MIMAT0019699	hsa-miR-4640-5p	ENSG00000128245	YWHAH	protein_coding	chr22	31956809	31956815	31956809	31956815	+	3	0	AGO1,AGO1-4	0	0	1	0	0	0	0	1.3171	0.002	1
MIMAT0019731	hsa-miR-4662a-5p	ENSG00000128245	YWHAH	protein_coding	chr22	31957463	31957469	31957463	31957469	+	10	0	AGO1,AGO1-4,AGO2	0	0	1	0	0	0	0	0.4412	2.739	14
MIMAT0019845	hsa-miR-4726-5p	ENSG00000128245	YWHAH	protein_coding	chr22	31956574	31956580	31956574	31956580	+	1	0	AGO2	0	0	1	0	0	0	0	1.3478	5.803	3
MIMAT0019845	hsa-miR-4726-5p	ENSG00000128245	YWHAH	protein_coding	chr22	31956809	31956815	31956809	31956815	+	3	0	AGO1,AGO1-4	0	0	1	0	0	0	0	1.6267	0.002	3
MIMAT0019917	hsa-miR-4766-5p	ENSG00000128245	YWHAH	protein_coding	chr22	31956943	31956949	31956943	31956949	+	7	0	AGO1-4,AGO2	0	0	0	0	0	1	0	0.6864	2.013	0
MIMAT0019945	hsa-miR-4782-3p	ENSG00000128245	YWHAH	protein_coding	chr22	31956859	31956865	31956859	31956865	+	5	0	AGO1-4	0	0	0	0	0	1	0	0.1578	2.752	0
MIMAT0019948	hsa-miR-4784	ENSG00000128245	YWHAH	protein_coding	chr22	31956180	31956186	31956159	31956187	+	14	0	AGO1,AGO2	0	0	1	1	0	0	0	0.9707	3.677	1
MIMAT0022300	hsa-miR-5590-3p	ENSG00000128245	YWHAH	protein_coding	chr22	31957285	31957291	31957285	31957291	+	2	0	AGO1-4,AGO2	0	0	0	0	0	1	0	1.252	2.202	3
MIMAT0022483	hsa-miR-5691	ENSG00000128245	YWHAH	protein_coding	chr22	31956382	31956410	31956382	31956410	+	1	2	AGO2	0	0	0	1	0	0	0	1.0477	5.736	2
MIMAT0022483	hsa-miR-5691	ENSG00000128245	YWHAH	protein_coding	chr22	31956515	31956543	31956515	31956543	+	0	0	NA	0	0	0	1	0	0	0	0.6041	5.879	2
MIMAT0022834	hsa-miR-365b-3p	ENSG00000128245	YWHAH	protein_coding	chr22	31956958	31956964	31956958	31956964	+	4	0	AGO1-4,AGO2	0	0	1	0	0	0	1	0.6112	2.877	13
MIMAT0022834	hsa-miR-365b-3p	ENSG00000128245	YWHAH	protein_coding	chr22	31957037	31957042	31957037	31957042	+	0	0	NA	0	0	1	0	0	0	0	1.1497	2.999	13
MIMAT0025481	hsa-miR-6512-3p	ENSG00000128245	YWHAH	protein_coding	chr22	31956327	31956332	31956327	31956332	+	4	0	AGO1-4,AGO2	0	0	1	0	0	0	0	1.5634	7.299	4
MIMAT0025481	hsa-miR-6512-3p	ENSG00000128245	YWHAH	protein_coding	chr22	31956672	31956677	31956672	31956677	+	3	0	AGO2	0	0	1	0	0	0	0	1.2162	7.604	4
MIMAT0025481	hsa-miR-6512-3p	ENSG00000128245	YWHAH	protein_coding	chr22	31956965	31956970	31956965	31956970	+	3	0	AGO1-4,AGO2	0	0	1	0	0	0	0	1.0854	4.369	4
MIMAT0027515	hsa-miR-6807-3p	ENSG00000128245	YWHAH	protein_coding	chr22	31956718	31956724	31956718	31956724	+	6	0	AGO2	0	0	0	0	0	0	1	0.6843	7.53	2
MIMAT0027578	hsa-miR-6838-5p	ENSG00000128245	YWHAH	protein_coding	chr22	31957585	31957591	31957585	31957591	+	3	0	AGO1,AGO2	0	0	0	0	0	0	1	0.6563	4.701	0
