# Supplementary material for: Identification of PANoptosis hub genes driving immune activation and tubulointerstitial injury in diabetic kidney disease by integrative bioinformatics and machine learning
Source: Front Immunol. 2026 Mar 9;17:1759781. doi: 10.3389/fimmu.2026.1759781 (PMC13006297; doi:10.3389/fimmu.2026.1759781)
Supplement: Supplementary file 7 [file Table6.xlsx]

## Sheet: Sheet1
TF	Target
SPI1	YHAWH
CTCF	YHAWH
ATF2	YHAWH
BRD3	YHAWH
BRD4	YHAWH
CBFB	YHAWH
CDK7	YHAWH
CDK9	YHAWH
CEBPB	YHAWH
CREB1	YHAWH
CTCF	YHAWH
E2F1	YHAWH
E2F4	YHAWH
EGR1	YHAWH
ELF1	YHAWH
EP300	YHAWH
ERG	YHAWH
ETS1	YHAWH
FLI1	YHAWH
GABPA	YHAWH
GATA1	YHAWH
HDAC1	YHAWH
HDAC2	YHAWH
IRF4	YHAWH
JUND	YHAWH
KLF1	YHAWH
MAX	YHAWH
MAZ	YHAWH
MED1	YHAWH
MEF2A	YHAWH
MEF2C	YHAWH
MYB	YHAWH
MYC	YHAWH
MYH11	YHAWH
NFE2	YHAWH
NRF1	YHAWH
PAX5	YHAWH
PBX3	YHAWH
POLR2A	YHAWH
POU2F1	YHAWH
POU2F2	YHAWH
RAD21	YHAWH
RUNX1	YHAWH
RUNX3	YHAWH
SMAD1	YHAWH
SMC3	YHAWH
SP1	YHAWH
SPI1	YHAWH
STAG1	YHAWH
STAT1	YHAWH
TAF1	YHAWH
TBP	YHAWH
TCF12	YHAWH
TCF3	YHAWH
TFAP4	YHAWH
YY1	YHAWH
BRD4	YHAWH
EP300	YHAWH
ETS1	YHAWH
MED1	YHAWH
BRCA1	YHAWH
ESR1	YHAWH
MYC	YHAWH
ZBTB17	YHAWH
ARID3A	YHAWH
BHLHE40	YHAWH
CREB1	YHAWH
CTCF	YHAWH
CTCFL	YHAWH
E2F4	YHAWH
E2F6	YHAWH
EGR1	YHAWH
ELF1	YHAWH
ETS1	YHAWH
GABPA	YHAWH
GATA1	YHAWH
GATA2	YHAWH
GTF3C2	YHAWH
HDAC1	YHAWH
HEY1	YHAWH
HOXA9	YHAWH
IRF1	YHAWH
JUN	YHAWH
JUND	YHAWH
KDM5B	YHAWH
MAX	YHAWH
MAZ	YHAWH
MEF2A	YHAWH
MEIS1	YHAWH
MXI1	YHAWH
MYC	YHAWH
NFYA	YHAWH
NRF1	YHAWH
PBX1	YHAWH
PHF8	YHAWH
POLR2A	YHAWH
RAD21	YHAWH
RBBP5	YHAWH
RCOR1	YHAWH
RUNX1	YHAWH
SMC3	YHAWH
TAF1	YHAWH
TBP	YHAWH
UBTF	YHAWH
YY1	YHAWH
ZBTB7A	YHAWH
ZNF263	YHAWH
BRD4	YHAWH
CTCF	YHAWH
EP300	YHAWH
MAX	YHAWH
MED1	YHAWH
MEF2A	YHAWH
MYC	YHAWH
NRF1	YHAWH
POLR2A	YHAWH
RAD21	YHAWH
REST	YHAWH
SIN3A	YHAWH
SMC3	YHAWH
SPI1	YHAWH
TAF1	YHAWH
USF1	YHAWH
YY1	YHAWH
ARNT	YHAWH
BRD4	YHAWH
CEBPB	YHAWH
CREBBP	YHAWH
CTCF	YHAWH
E2F1	YHAWH
E2F4	YHAWH
EGLN2	YHAWH
EGR1	YHAWH
ELF1	YHAWH
EP300	YHAWH
ESR1	YHAWH
FOXA1	YHAWH
HIF1A	YHAWH
JUN	YHAWH
KDM5B	YHAWH
KLF4	YHAWH
MAX	YHAWH
MED1	YHAWH
MYC	YHAWH
NR2F2	YHAWH
NRF1	YHAWH
POLR2A	YHAWH
RAD21	YHAWH
RELA	YHAWH
SPI1	YHAWH
STAG1	YHAWH
STAT3	YHAWH
TFAP2C	YHAWH
ESR1	YHAWH
CTCF	YHAWH
E2F1	YHAWH
CTCF	YHAWH
EP300	YHAWH
CTCF	YHAWH
BRCA1	YHAWH
BRD4	YHAWH
CTCF	YHAWH
E2F1	YHAWH
E2F6	YHAWH
EP300	YHAWH
HCFC1	YHAWH
MAX	YHAWH
MAZ	YHAWH
MXI1	YHAWH
MYC	YHAWH
NRF1	YHAWH
PHF8	YHAWH
POLR2A	YHAWH
RAD21	YHAWH
RELA	YHAWH
SMC3	YHAWH
TAF1	YHAWH
TBP	YHAWH
TFAP2C	YHAWH
ASCL2	YHAWH
CDK9	YHAWH
CTCF	YHAWH
E2F7	YHAWH
EGR1	YHAWH
ETS2	YHAWH
FOXP1	YHAWH
GMEB2	YHAWH
HES1	YHAWH
HINFP	YHAWH
KLF5	YHAWH
LYL1	YHAWH
MED1	YHAWH
MED12	YHAWH
MYC	YHAWH
NFAT5	YHAWH
POLR2A	YHAWH
RAD21	YHAWH
SMC1A	YHAWH
SMC3	YHAWH
SP1	YHAWH
SPIB	YHAWH
TAF3	YHAWH
TAL1	YHAWH
YY1	YHAWH
CTCF	YHAWH
CTCF	YHAWH
ATF2	YHAWH
BCOR	YHAWH
CREB1	YHAWH
CTCF	YHAWH
E2F6	YHAWH
EP300	YHAWH
FOXA2	YHAWH
FOXP1	YHAWH
HDAC2	YHAWH
JUN	YHAWH
JUND	YHAWH
KDM4A	YHAWH
MAX	YHAWH
MYC	YHAWH
NRF1	YHAWH
OTX2	YHAWH
POLR2A	YHAWH
RAD21	YHAWH
RBBP5	YHAWH
REST	YHAWH
SIN3A	YHAWH
SMAD4	YHAWH
SP1	YHAWH
SP4	YHAWH
SPI1	YHAWH
SRF	YHAWH
TAF1	YHAWH
TAF7	YHAWH
TBP	YHAWH
USF1	YHAWH
YY1	YHAWH
CTCF	YHAWH
FOXA2	YHAWH
ESR1	YHAWH
CTCF	YHAWH
CTCF	YHAWH
GTF2I	YHAWH
KLF4	YHAWH
SPI1	YHAWH
ETV1	YHAWH
CTCF	YHAWH
CTCF	YHAWH
SPI1	YHAWH
EZH1	YHAWH
ERG	YHAWH
JUN	YHAWH
BRD4	YHAWH
KLF1	YHAWH
CTCF	YHAWH
SPI1	YHAWH
CTCF	YHAWH
MYC	YHAWH
WDR5	YHAWH
BRD2	YHAWH
CDK9	YHAWH
CTCF	YHAWH
EP300	YHAWH
ETS1	YHAWH
JUN	YHAWH
MYC	YHAWH
NCOR1	YHAWH
OGT	YHAWH
PHF8	YHAWH
POLR2A	YHAWH
RNF2	YHAWH
SPI1	YHAWH
SUMO2	YHAWH
TBL1X	YHAWH
ZNF263	YHAWH
CREB1	YHAWH
CTCF	YHAWH
ELF1	YHAWH
EZH1	YHAWH
FOXA2	YHAWH
JUN	YHAWH
JUND	YHAWH
MAX	YHAWH
MAZ	YHAWH
MXI1	YHAWH
MYC	YHAWH
NFE2	YHAWH
POLR2A	YHAWH
RAD21	YHAWH
SMC3	YHAWH
STAG1	YHAWH
SUZ12	YHAWH
TAF1	YHAWH
TBP	YHAWH
USF1	YHAWH
YY1	YHAWH
ZBTB7A	YHAWH
CHD1	YHAWH
CTCF	YHAWH
E2F6	YHAWH
E2F7	YHAWH
FOXA2	YHAWH
LMNB1	YHAWH
MAX	YHAWH
MAZ	YHAWH
MYC	YHAWH
POLR2A	YHAWH
RAD21	YHAWH
RB1	YHAWH
REST	YHAWH
SP1	YHAWH
SPI1	YHAWH
TAF1	YHAWH
YY1	YHAWH
BRD4	YHAWH
CTCF	YHAWH
E2F1	YHAWH
MYC	YHAWH
NOTCH1	YHAWH
PHF8	YHAWH
POLR2A	YHAWH
BRCA1	YHAWH
ELF1	YHAWH
EP300	YHAWH
FLI1	YHAWH
WDR5	YHAWH
CTCF	YHAWH
SPI1	YHAWH
MYOD1	YHAWH
BRD4	YHAWH
KDM4C	YHAWH
BRD4	YHAWH
CBFB	YHAWH
CEBPB	YHAWH
CTCF	YHAWH
DDX5	YHAWH
DUX4	YHAWH
KLF9	YHAWH
MITF	YHAWH
MYH11	YHAWH
POLR2A	YHAWH
SMARCA4	YHAWH
SPI1	YHAWH
TP53	YHAWH
CTCF	YHAWH
POLR2A	YHAWH
STAG1	YHAWH
FOXA1	YHAWH
KLF4	YHAWH
KLF5	YHAWH
SPI1	YHAWH
GATA1	YHAWH
SPI1	YHAWH
CBFB	YHAWH
MAZ	YHAWH
CBX8	YHAWH
CTCF	YHAWH
E2F1	YHAWH
ERG	YHAWH
ETS1	YHAWH
ETV1	YHAWH
FOXA1	YHAWH
FOXP1	YHAWH
CTCF	YHAWH
EP300	YHAWH
SPI1	YHAWH
SPI1	YHAWH
BRD4	YHAWH
CTCF	YHAWH
CTCF	YHAWH
BRD4	YHAWH
CTCF	YHAWH
FOXA2	YHAWH
KLF4	YHAWH
MYC	YHAWH
PHF8	YHAWH
SPI1	YHAWH
TFAP2C	YHAWH
CTCF	YHAWH
SPI1	YHAWH
CTCF	YHAWH
KLF5	YHAWH
SPI1	YHAWH
SPI1	YHAWH
BCOR	YHAWH
CREBBP	YHAWH
RUNX1	YHAWH
SPI1	YHAWH
EGR1	YHAWH
MAX	YHAWH
POLR2A	YHAWH
RAD21	YHAWH
TAF1	YHAWH
YY1	YHAWH
ZBTB7A	YHAWH
BRD4	YHAWH
CTCF	YHAWH
ETS1	YHAWH
FLI1	YHAWH
JUN	YHAWH
MYC	YHAWH
POLR2A	YHAWH
SPI1	PRKACB
ATF2	PRKACB
BATF	PRKACB
BCL3	PRKACB
BCL6	PRKACB
BRD4	PRKACB
CBFB	PRKACB
CDK7	PRKACB
CDK9	PRKACB
CEBPA	PRKACB
CEBPB	PRKACB
CREB1	PRKACB
CREBBP	PRKACB
CTCF	PRKACB
E2F1	PRKACB
EGR1	PRKACB
ELF1	PRKACB
EP300	PRKACB
ERG	PRKACB
ETS1	PRKACB
FLI1	PRKACB
FOXP1	PRKACB
GABPA	PRKACB
GATA3	PRKACB
HDAC1	PRKACB
HDAC2	PRKACB
LMO2	PRKACB
MAX	PRKACB
MAZ	PRKACB
MED1	PRKACB
MEF2A	PRKACB
MYB	PRKACB
MYC	PRKACB
NFIC	PRKACB
PAX5	PRKACB
PBX3	PRKACB
POLR2A	PRKACB
POU2F1	PRKACB
RAD21	PRKACB
RUNX1	PRKACB
RUNX1T1	PRKACB
RUNX3	PRKACB
RXRG	PRKACB
SMAD1	PRKACB
SP1	PRKACB
SPI1	PRKACB
SRF	PRKACB
STAG1	PRKACB
STAT4	PRKACB
STAT5B	PRKACB
TAF1	PRKACB
TAL1	PRKACB
TCF12	PRKACB
TCF3	PRKACB
TFAP4	PRKACB
YY1	PRKACB
BRD4	PRKACB
EP300	PRKACB
ETS1	PRKACB
GABPA	PRKACB
MED1	PRKACB
RBPJ	PRKACB
RUNX1	PRKACB
ZNF143	PRKACB
MYC	PRKACB
SETDB1	PRKACB
ATF3	PRKACB
BHLHE40	PRKACB
CTCF	PRKACB
E2F4	PRKACB
E2F6	PRKACB
EGR1	PRKACB
ELK1	PRKACB
ERG	PRKACB
ETS1	PRKACB
GABPA	PRKACB
GATA1	PRKACB
HCFC1	PRKACB
HDAC1	PRKACB
KDM5B	PRKACB
KMT2A	PRKACB
MAX	PRKACB
MAZ	PRKACB
MEF2A	PRKACB
MYC	PRKACB
NFYA	PRKACB
PHF8	PRKACB
POLR2A	PRKACB
RAD21	PRKACB
RBBP5	PRKACB
RCOR1	PRKACB
RUNX1	PRKACB
SPI1	PRKACB
SRF	PRKACB
TAF1	PRKACB
TBP	PRKACB
UBTF	PRKACB
YY1	PRKACB
ZBTB7A	PRKACB
ZNF143	PRKACB
ZNF263	PRKACB
BRD4	PRKACB
CTCF	PRKACB
EP300	PRKACB
FOSL2	PRKACB
GABPA	PRKACB
GATA3	PRKACB
JUND	PRKACB
MAX	PRKACB
MYC	PRKACB
NRF1	PRKACB
PBX3	PRKACB
POLR2A	PRKACB
RAD21	PRKACB
RFX5	PRKACB
SIN3A	PRKACB
SPI1	PRKACB
TAF1	PRKACB
TCF12	PRKACB
TEAD4	PRKACB
YY1	PRKACB
ZFX	PRKACB
AR	PRKACB
BRCA1	PRKACB
BRD4	PRKACB
CEBPB	PRKACB
CTCF	PRKACB
E2F1	PRKACB
EP300	PRKACB
ESR1	PRKACB
FOS	PRKACB
FOSL1	PRKACB
FOSL2	PRKACB
FOXA1	PRKACB
GABPA	PRKACB
GATA3	PRKACB
GRHL2	PRKACB
JUN	PRKACB
KDM5B	PRKACB
MAX	PRKACB
MED1	PRKACB
MYC	PRKACB
PGR	PRKACB
POLR2A	PRKACB
RAD21	PRKACB
SPI1	PRKACB
SRF	PRKACB
STAG1	PRKACB
TFAP2C	PRKACB
ESR1	PRKACB
GRHL2	PRKACB
CTCF	PRKACB
E2F1	PRKACB
CTCF	PRKACB
CTCF	PRKACB
AR	PRKACB
BRD4	PRKACB
CTCF	PRKACB
E2F1	PRKACB
ELK1	PRKACB
EP300	PRKACB
FOS	PRKACB
GABPA	PRKACB
GTF2B	PRKACB
HCFC1	PRKACB
JUN	PRKACB
JUND	PRKACB
MAX	PRKACB
MAZ	PRKACB
MYC	PRKACB
POLR2A	PRKACB
SMC3	PRKACB
TBP	PRKACB
TFAP2A	PRKACB
TFAP2C	PRKACB
UBN1	PRKACB
ATF3	PRKACB
CBX3	PRKACB
CDK8	PRKACB
CDK9	PRKACB
CDX2	PRKACB
CEBPB	PRKACB
CTCF	PRKACB
EGR1	PRKACB
ELF1	PRKACB
EP300	PRKACB
FOSL1	PRKACB
JUND	PRKACB
KMT2B	PRKACB
MAX	PRKACB
MED12	PRKACB
MYC	PRKACB
NIPBL	PRKACB
POLR2A	PRKACB
RAD21	PRKACB
SIN3A	PRKACB
SMC1A	PRKACB
SMC3	PRKACB
SP1	PRKACB
SRF	PRKACB
TAF3	PRKACB
TAL1	PRKACB
TCF7L2	PRKACB
TEAD4	PRKACB
YY1	PRKACB
CTCF	PRKACB
JUN	PRKACB
JUND	PRKACB
TCF21	PRKACB
CTCF	PRKACB
BCOR	PRKACB
CREB1	PRKACB
CTCF	PRKACB
E2F6	PRKACB
EGR1	PRKACB
EP300	PRKACB
FOXA2	PRKACB
FOXP1	PRKACB
GABPA	PRKACB
HDAC2	PRKACB
JUND	PRKACB
KDM4A	PRKACB
MAX	PRKACB
MYC	PRKACB
POLR2A	PRKACB
POU5F1	PRKACB
RAD21	PRKACB
RBBP5	PRKACB
REST	PRKACB
SIN3A	PRKACB
SMAD1	PRKACB
SMAD2/SMAD3	PRKACB
SMAD4	PRKACB
SPI1	PRKACB
SRF	PRKACB
TAF1	PRKACB
TAF7	PRKACB
TBP	PRKACB
TCF12	PRKACB
ZFP42	PRKACB
FOXA2	PRKACB
CTCF	PRKACB
LHX2	PRKACB
OTX2	PRKACB
TP63	PRKACB
CTCF	PRKACB
GTF2I	PRKACB
SPI1	PRKACB
ETV1	PRKACB
CTCF	PRKACB
CTCF	PRKACB
SPI1	PRKACB
ERG	PRKACB
JUN	PRKACB
CEBPB	PRKACB
BRD4	PRKACB
CTCF	PRKACB
SPI1	PRKACB
CTCF	PRKACB
WDR5	PRKACB
BRD2	PRKACB
CDK9	PRKACB
CTCF	PRKACB
EP300	PRKACB
ETS1	PRKACB
MYC	PRKACB
NCOR1	PRKACB
PHF8	PRKACB
POLR2A	PRKACB
SPI1	PRKACB
SUMO2	PRKACB
TBL1X	PRKACB
TRIM28	PRKACB
ZNF263	PRKACB
CREB1	PRKACB
ELF1	PRKACB
FOXA2	PRKACB
GABPA	PRKACB
JUND	PRKACB
MAFF	PRKACB
MAFK	PRKACB
MAX	PRKACB
MAZ	PRKACB
MXI1	PRKACB
MYC	PRKACB
POLR2A	PRKACB
RAD21	PRKACB
RCOR1	PRKACB
SIN3A	PRKACB
SMAD2/SMAD3	PRKACB
SMC3	PRKACB
SRF	PRKACB
TAF1	PRKACB
TBP	PRKACB
YY1	PRKACB
ZBTB7A	PRKACB
BCL3	PRKACB
BRD4	PRKACB
CEBPB	PRKACB
CHD1	PRKACB
CREB1	PRKACB
CTCF	PRKACB
EP300	PRKACB
ETS1	PRKACB
FOSL2	PRKACB
FOXA1	PRKACB
FOXA2	PRKACB
GABPA	PRKACB
GATA3	PRKACB
GTF2B	PRKACB
LMNB1	PRKACB
MAFK	PRKACB
MAX	PRKACB
MAZ	PRKACB
MYC	PRKACB
POLR2A	PRKACB
RAD21	PRKACB
RB1	PRKACB
SMAD2/SMAD3	PRKACB
SP1	PRKACB
SPI1	PRKACB
TCF12	PRKACB
BRD4	PRKACB
CTCF	PRKACB
MYC	PRKACB
NOTCH1	PRKACB
POLR2A	PRKACB
STAT3	PRKACB
ELF1	PRKACB
EP300	PRKACB
FLI1	PRKACB
GABPA	PRKACB
EWSR1	PRKACB
WDR5	PRKACB
CTCF	PRKACB
SPI1	PRKACB
BRD4	PRKACB
AR	PRKACB
ATF3	PRKACB
BRD4	PRKACB
CBFB	PRKACB
CTCF	PRKACB
DDX5	PRKACB
DUX4	PRKACB
ETS1	PRKACB
FOXP3	PRKACB
HNF4A	PRKACB
HSF1	PRKACB
KAT8	PRKACB
KLF9	PRKACB
MYH11	PRKACB
POLR2A	PRKACB
SMARCA4	PRKACB
SPI1	PRKACB
TP53	PRKACB
CTCF	PRKACB
POLR2A	PRKACB
STAG1	PRKACB
FOXA1	PRKACB
ATF3	PRKACB
SPI1	PRKACB
CEBPB	PRKACB
GATA1	PRKACB
SPI1	PRKACB
MYH11	PRKACB
SMAD1	PRKACB
MAZ	PRKACB
AR	PRKACB
ASCL2	PRKACB
CTCF	PRKACB
ERG	PRKACB
ETS1	PRKACB
ETV1	PRKACB
FOXA1	PRKACB
FOXP1	PRKACB
GABPA	PRKACB
HDAC2	PRKACB
NR3C1	PRKACB
RUNX1	PRKACB
SUMO2	PRKACB
TCF7L2	PRKACB
TOP1	PRKACB
GATA4	PRKACB
CTCF	PRKACB
EP300	PRKACB
SPI1	PRKACB
SPI1	PRKACB
BRD4	PRKACB
CTCF	PRKACB
CTCF	PRKACB
CTCF	PRKACB
FOXA2	PRKACB
GATA4	PRKACB
MITF	PRKACB
POU5F1	PRKACB
SOX2	PRKACB
SPI1	PRKACB
TFAP2C	PRKACB
SPI1	PRKACB
CTCF	PRKACB
GATA4	PRKACB
SPI1	PRKACB
SPI1	PRKACB
BCL6	PRKACB
BCOR	PRKACB
CREBBP	PRKACB
SPI1	PRKACB
FOXA2	PRKACB
CREB1	PRKACB
EGR1	PRKACB
MAX	PRKACB
POLR2A	PRKACB
RAD21	PRKACB
SRF	PRKACB
TAF1	PRKACB
TCF12	PRKACB
YY1	PRKACB
ZBTB7A	PRKACB
BRD4	PRKACB
CTCF	PRKACB
ELK3	PRKACB
ETS1	PRKACB
FLI1	PRKACB
FOS	PRKACB
JUN	PRKACB
POLR2A	PRKACB
SPI1	PSMB9
IRF2	PSMB9
CTCF	PSMB9
ATF2	PSMB9
BCL11A	PSMB9
BRD3	PSMB9
BRD4	PSMB9
CBFB	PSMB9
CDK7	PSMB9
CDK9	PSMB9
CEBPA	PSMB9
CEBPB	PSMB9
CREB1	PSMB9
CREBBP	PSMB9
CTCF	PSMB9
E2F1	PSMB9
E2F4	PSMB9
EBF1	PSMB9
ELF1	PSMB9
EP300	PSMB9
ERG	PSMB9
ETS1	PSMB9
FLI1	PSMB9
GABPA	PSMB9
GATA1	PSMB9
GLIS1	PSMB9
HDAC1	PSMB9
HDAC2	PSMB9
IRF1	PSMB9
IRF4	PSMB9
KLF1	PSMB9
LMO2	PSMB9
MAFK	PSMB9
MAX	PSMB9
MAZ	PSMB9
MED1	PSMB9
MEF2A	PSMB9
MTA3	PSMB9
MYB	PSMB9
MYC	PSMB9
MYH11	PSMB9
NFIC	PSMB9
NFYB	PSMB9
PAX5	PSMB9
PBX3	PSMB9
PML	PSMB9
POLR2A	PSMB9
POU2F1	PSMB9
RAD21	PSMB9
RELA	PSMB9
REST	PSMB9
RFX5	PSMB9
RUNX1	PSMB9
RUNX1T1	PSMB9
RUNX3	PSMB9
RXRA	PSMB9
RXRG	PSMB9
SMAD1	PSMB9
SMC3	PSMB9
SP1	PSMB9
SPI1	PSMB9
SRF	PSMB9
STAG1	PSMB9
STAT1	PSMB9
STAT3	PSMB9
STAT4	PSMB9
STAT5A	PSMB9
STAT5B	PSMB9
TAF1	PSMB9
TAL1	PSMB9
TBP	PSMB9
TCF12	PSMB9
TCF3	PSMB9
TP53	PSMB9
USF1	PSMB9
VDR	PSMB9
YY1	PSMB9
ZEB1	PSMB9
ZNF143	PSMB9
BRD4	PSMB9
ETS1	PSMB9
MED1	PSMB9
NOTCH1	PSMB9
RBPJ	PSMB9
RUNX1	PSMB9
TP53	PSMB9
ARID3A	PSMB9
BHLHE40	PSMB9
CBX3	PSMB9
CEBPB	PSMB9
CEBPD	PSMB9
CREB1	PSMB9
CTCF	PSMB9
CTCFL	PSMB9
E2F4	PSMB9
E2F6	PSMB9
EGR1	PSMB9
ELF1	PSMB9
EP300	PSMB9
ETS1	PSMB9
FOS	PSMB9
GATA1	PSMB9
GATA2	PSMB9
GFI1B	PSMB9
HDAC1	PSMB9
HDAC2	PSMB9
IRF1	PSMB9
IRF2	PSMB9
IRF4	PSMB9
JUND	PSMB9
KAT2B	PSMB9
KDM1A	PSMB9
KDM5B	PSMB9
KMT2A	PSMB9
MAFF	PSMB9
MAFK	PSMB9
MAX	PSMB9
MAZ	PSMB9
MXI1	PSMB9
MYC	PSMB9
NFYA	PSMB9
NFYB	PSMB9
NR2F2	PSMB9
PBX1	PSMB9
PHF8	PSMB9
PML	PSMB9
POLR2A	PSMB9
RAD21	PSMB9
RBBP5	PSMB9
RCOR1	PSMB9
REST	PSMB9
RFX5	PSMB9
RUNX1	PSMB9
SMAD1	PSMB9
SMC3	PSMB9
SPI1	PSMB9
STAT1	PSMB9
STAT2	PSMB9
TAL1	PSMB9
TBL1XR1	PSMB9
TBP	PSMB9
TCF3	PSMB9
TEAD4	PSMB9
TRIM28	PSMB9
UBTF	PSMB9
YY1	PSMB9
ZBTB7A	PSMB9
ZMIZ1	PSMB9
ZNF143	PSMB9
ZNF263	PSMB9
ZNF384	PSMB9
CTCF	PSMB9
GABPA	PSMB9
MAX	PSMB9
MYC	PSMB9
NRF1	PSMB9
POLR2A	PSMB9
RAD21	PSMB9
REST	PSMB9
RFX5	PSMB9
SIN3A	PSMB9
SMC3	PSMB9
SPI1	PSMB9
TAF1	PSMB9
USF1	PSMB9
AR	PSMB9
BRCA1	PSMB9
BRD4	PSMB9
CEBPB	PSMB9
CTCF	PSMB9
E2F1	PSMB9
E2F4	PSMB9
EP300	PSMB9
ESR1	PSMB9
FOS	PSMB9
FOXA1	PSMB9
GABPA	PSMB9
GRHL2	PSMB9
KDM5B	PSMB9
KLF4	PSMB9
MAX	PSMB9
MED1	PSMB9
MYC	PSMB9
NR2F2	PSMB9
NRF1	PSMB9
PGR	PSMB9
POLR2A	PSMB9
RAD21	PSMB9
REST	PSMB9
SIN3A	PSMB9
SPI1	PSMB9
SRC	PSMB9
SRF	PSMB9
STAG1	PSMB9
STAT3	PSMB9
TFAP2A	PSMB9
TFAP2C	PSMB9
ESR1	PSMB9
GRHL2	PSMB9
CTCF	PSMB9
E2F1	PSMB9
CTCF	PSMB9
CTCF	PSMB9
BRCA1	PSMB9
CEBPB	PSMB9
CTCF	PSMB9
E2F1	PSMB9
ELK4	PSMB9
EP300	PSMB9
HCFC1	PSMB9
MAZ	PSMB9
MXI1	PSMB9
MYC	PSMB9
NFYA	PSMB9
NFYB	PSMB9
NR3C1	PSMB9
PGR	PSMB9
POLR2A	PSMB9
PRDM1	PSMB9
RAD21	PSMB9
RELA	PSMB9
REST	PSMB9
RFX5	PSMB9
SFMBT1	PSMB9
SMARCB1	PSMB9
SMC3	PSMB9
STAT1	PSMB9
STAT3	PSMB9
TAF1	PSMB9
TBP	PSMB9
TFAP2A	PSMB9
TFAP2C	PSMB9
ZNF143	PSMB9
ATF1	PSMB9
CDK8	PSMB9
CDK9	PSMB9
CEBPB	PSMB9
CREB1	PSMB9
CTCF	PSMB9
E2F3	PSMB9
E2F7	PSMB9
EHF	PSMB9
FOXD2	PSMB9
FOXG1	PSMB9
GLIS1	PSMB9
HINFP	PSMB9
HOXA6	PSMB9
HOXC6	PSMB9
KLF5	PSMB9
MED1	PSMB9
MED12	PSMB9
MYC	PSMB9
NFAT5	PSMB9
NFYA	PSMB9
POLR2A	PSMB9
RAD21	PSMB9
REST	PSMB9
SMC1A	PSMB9
SMC3	PSMB9
SP1	PSMB9
TAF3	PSMB9
TAL1	PSMB9
TBX3	PSMB9
TCF7L2	PSMB9
TFDP1	PSMB9
USF2	PSMB9
VEZF1	PSMB9
ZBED4	PSMB9
ZBTB10	PSMB9
ZC3H8	PSMB9
CTCF	PSMB9
CTCF	PSMB9
BCOR	PSMB9
CTCF	PSMB9
E2F6	PSMB9
FOXA2	PSMB9
FOXP1	PSMB9
HDAC2	PSMB9
JUND	PSMB9
KDM4A	PSMB9
MAX	PSMB9
POLR2A	PSMB9
POU5F1	PSMB9
RAD21	PSMB9
RBBP5	PSMB9
REST	PSMB9
RFX5	PSMB9
SAP30	PSMB9
SIN3A	PSMB9
SMAD1	PSMB9
SP1	PSMB9
SP4	PSMB9
SPI1	PSMB9
SRF	PSMB9
SUZ12	PSMB9
TAF1	PSMB9
TBP	PSMB9
TCF12	PSMB9
TEAD4	PSMB9
CTCF	PSMB9
FOXA2	PSMB9
ESR1	PSMB9
CTCF	PSMB9
CTCF	PSMB9
GTF2I	PSMB9
KLF4	PSMB9
SPI1	PSMB9
ETV1	PSMB9
CTCF	PSMB9
CTCF	PSMB9
SPI1	PSMB9
ERG	PSMB9
IRF1	PSMB9
BRD4	PSMB9
KLF1	PSMB9
CTCF	PSMB9
SPI1	PSMB9
CTCF	PSMB9
WDR5	PSMB9
AR	PSMB9
BMI1	PSMB9
BRD2	PSMB9
CTCF	PSMB9
EP300	PSMB9
ETS1	PSMB9
MYC	PSMB9
POLR2A	PSMB9
RNF2	PSMB9
RYBP	PSMB9
SPI1	PSMB9
SUMO2	PSMB9
TBL1X	PSMB9
TRIM28	PSMB9
ZNF263	PSMB9
ARID3A	PSMB9
ATF1	PSMB9
CEBPA	PSMB9
CEBPB	PSMB9
CREB1	PSMB9
CTCF	PSMB9
ELF1	PSMB9
FOXA2	PSMB9
GABPA	PSMB9
GATA1	PSMB9
MAFF	PSMB9
MAFK	PSMB9
MAX	PSMB9
MAZ	PSMB9
MXI1	PSMB9
NFE2	PSMB9
POLR2A	PSMB9
RAD21	PSMB9
REST	PSMB9
RFX5	PSMB9
SIN3A	PSMB9
SMC3	PSMB9
STAG1	PSMB9
SUZ12	PSMB9
TAL1	PSMB9
TBP	PSMB9
YY1	PSMB9
ASCL1	PSMB9
BRD4	PSMB9
CEBPB	PSMB9
CREB1	PSMB9
CTCF	PSMB9
E2F6	PSMB9
E2F7	PSMB9
EP300	PSMB9
FOXA2	PSMB9
LMNB1	PSMB9
MAFK	PSMB9
MAZ	PSMB9
MYC	PSMB9
NR3C1	PSMB9
POLR2A	PSMB9
RAD21	PSMB9
RB1	PSMB9
RBL2	PSMB9
RELA	PSMB9
REST	PSMB9
RFX5	PSMB9
SIN3A	PSMB9
SP1	PSMB9
SPI1	PSMB9
TEAD4	PSMB9
CTCF	PSMB9
BRD4	PSMB9
CTCF	PSMB9
E2F1	PSMB9
EBF1	PSMB9
MYC	PSMB9
NOTCH1	PSMB9
PAX5	PSMB9
POLR2A	PSMB9
ELF1	PSMB9
EWSR1	PSMB9
WDR5	PSMB9
CTCF	PSMB9
SPI1	PSMB9
BRD4	PSMB9
CTCF	PSMB9
KDM4C	PSMB9
BRD4	PSMB9
CBFB	PSMB9
CEBPB	PSMB9
CIITA	PSMB9
CTCF	PSMB9
DDX5	PSMB9
GATA1	PSMB9
KAT5	PSMB9
KLF9	PSMB9
NR3C1	PSMB9
NRIP1	PSMB9
POLR2A	PSMB9
PPARGC1A	PSMB9
RFX3	PSMB9
SMARCA4	PSMB9
SPI1	PSMB9
STAT1	PSMB9
TAL1	PSMB9
GRHL2	PSMB9
CTCF	PSMB9
POLR2A	PSMB9
REST	PSMB9
STAG1	PSMB9
TCF7L2	PSMB9
FOXA1	PSMB9
IRF1	PSMB9
KLF4	PSMB9
KLF5	PSMB9
ESR1	PSMB9
SPI1	PSMB9
CEBPB	PSMB9
GATA1	PSMB9
SPI1	PSMB9
CBFB	PSMB9
MYH11	PSMB9
MAZ	PSMB9
AR	PSMB9
ASCL2	PSMB9
CBX8	PSMB9
CTCF	PSMB9
ERG	PSMB9
ETS1	PSMB9
ETV1	PSMB9
FOXA1	PSMB9
FOXP1	PSMB9
GABPA	PSMB9
GRHL2	PSMB9
MRE11A	PSMB9
NR3C1	PSMB9
RUNX1	PSMB9
CTCF	PSMB9
EP300	PSMB9
SPI1	PSMB9
SPI1	PSMB9
BRD4	PSMB9
CTCF	PSMB9
CTCF	PSMB9
CTCF	PSMB9
FOXA2	PSMB9
KLF4	PSMB9
MYC	PSMB9
PHF8	PSMB9
SPI1	PSMB9
TFAP2C	PSMB9
CTCF	PSMB9
SPI1	PSMB9
CTCF	PSMB9
KLF5	PSMB9
SPI1	PSMB9
SPI1	PSMB9
BCL6	PSMB9
BCOR	PSMB9
CREBBP	PSMB9
RUNX1	PSMB9
SPI1	PSMB9
CREB1	PSMB9
CTCF	PSMB9
RAD21	PSMB9
REST	PSMB9
SRF	PSMB9
YY1	PSMB9
CTCF	PSMB9
ELK3	PSMB9
ETS1	PSMB9
FLI1	PSMB9
POLR2A	PSMB9
RELA	PSMB9
BRD4	FAS
SPI1	FAS
CTCF	FAS
BACH2	FAS
BCL11A	FAS
BCL3	FAS
BRD3	FAS
BRD4	FAS
CBFB	FAS
CDK7	FAS
CDK9	FAS
CEBPA	FAS
CEBPB	FAS
CREBBP	FAS
CTCF	FAS
EBF1	FAS
EGR1	FAS
ELF1	FAS
EP300	FAS
ERG	FAS
FLI1	FAS
GABPA	FAS
GATA1	FAS
GATA3	FAS
HDAC1	FAS
HDAC2	FAS
IRF1	FAS
MAFK	FAS
MAZ	FAS
MED1	FAS
MYB	FAS
MYC	FAS
MYH11	FAS
NFIC	FAS
NFYB	FAS
PAX5	FAS
PBX3	FAS
POLR2A	FAS
POU2F1	FAS
RARA	FAS
RELA	FAS
REST	FAS
RUNX1	FAS
RUNX3	FAS
RXRG	FAS
SP1	FAS
SPI1	FAS
SPIB	FAS
STAG1	FAS
STAT1	FAS
STAT4	FAS
STAT5B	FAS
TAF1	FAS
TAL1	FAS
TBX21	FAS
TCF3	FAS
TP53	FAS
YY1	FAS
ZBTB33	FAS
ZEB1	FAS
BRD4	FAS
ETS1	FAS
RUNX1	FAS
MYC	FAS
TP53	FAS
BCL6	FAS
CEBPB	FAS
CTCF	FAS
E2F6	FAS
EGR1	FAS
ELF1	FAS
GATA1	FAS
IRF2	FAS
IRF4	FAS
KMT2A	FAS
MAZ	FAS
MYC	FAS
PBX1	FAS
RUNX1	FAS
TCF3	FAS
YY1	FAS
ZBTB7A	FAS
CTCF	FAS
EP300	FAS
GATA3	FAS
MAX	FAS
MED1	FAS
MYC	FAS
NFIC	FAS
POLR2A	FAS
REST	FAS
SIN3A	FAS
SPI1	FAS
TAF1	FAS
TCF12	FAS
ZBTB33	FAS
ARNT	FAS
BRD4	FAS
CEBPB	FAS
CTCF	FAS
E2F1	FAS
E2F4	FAS
EP300	FAS
ESR1	FAS
FOS	FAS
FOXA1	FAS
GATA3	FAS
GRHL2	FAS
HSF1	FAS
JUN	FAS
KDM5B	FAS
MAX	FAS
MED1	FAS
MYC	FAS
NR2F2	FAS
NRF1	FAS
PGR	FAS
POLR2A	FAS
SPI1	FAS
SRC	FAS
STAT3	FAS
TFAP2A	FAS
TFAP2C	FAS
TP53	FAS
ESR1	FAS
GRHL2	FAS
CEBPB	FAS
CTCF	FAS
EP300	FAS
CTCF	FAS
BRCA1	FAS
CEBPB	FAS
CTCF	FAS
E2F1	FAS
E2F4	FAS
EP300	FAS
FOXM1	FAS
HCFC1	FAS
KDM1A	FAS
MAX	FAS
MAZ	FAS
MXI1	FAS
NFYA	FAS
NFYB	FAS
POLR2A	FAS
RCOR1	FAS
RELA	FAS
SFMBT1	FAS
SMARCC1	FAS
SMARCC2	FAS
STAT1	FAS
STAT3	FAS
TCF7L2	FAS
TFAP2A	FAS
TFAP2C	FAS
CDK9	FAS
CEBPB	FAS
CTCF	FAS
EGR1	FAS
ETS2	FAS
FOXD2	FAS
POLR2A	FAS
SP1	FAS
TAF3	FAS
TCF4	FAS
TCF7L2	FAS
VEZF1	FAS
ZBTB10	FAS
JUND	FAS
TCF21	FAS
BACH1	FAS
BCOR	FAS
BRCA1	FAS
CEBPB	FAS
CTBP2	FAS
E2F6	FAS
FOXA2	FAS
HDAC2	FAS
KDM4A	FAS
MAX	FAS
NANOG	FAS
OTX2	FAS
POLR2A	FAS
SPI1	FAS
SUZ12	FAS
TAF1	FAS
TEAD4	FAS
TP53	FAS
FOXA2	FAS
ESR1	FAS
CTCF	FAS
TP63	FAS
CEBPA	FAS
E2F4	FAS
GTF2I	FAS
PRKDC	FAS
RCOR1	FAS
SPI1	FAS
ETV1	FAS
CTCF	FAS
CTCF	FAS
SPI1	FAS
EZH1	FAS
CEBPD	FAS
ERG	FAS
JUN	FAS
BRD4	FAS
CEBPB	FAS
BRD4	FAS
SPI1	FAS
BMI1	FAS
BRD2	FAS
EP300	FAS
ETS1	FAS
JUN	FAS
MYC	FAS
POLR2A	FAS
RNF2	FAS
RYBP	FAS
SPI1	FAS
TBL1X	FAS
TRIM28	FAS
ZNF263	FAS
ARID3A	FAS
CEBPA	FAS
CEBPB	FAS
CEBPD	FAS
CREB1	FAS
CTCF	FAS
EED	FAS
ELF1	FAS
EZH1	FAS
FOXA2	FAS
GABPA	FAS
JUN	FAS
JUND	FAS
MAX	FAS
NFE2	FAS
POLR2A	FAS
ZBTB33	FAS
ZBTB7A	FAS
BRCA1	FAS
CEBPB	FAS
CTCF	FAS
EP300	FAS
FOXA1	FAS
FOXA2	FAS
LMNB1	FAS
MAX	FAS
MAZ	FAS
NKX2-1	FAS
POLR2A	FAS
RB1	FAS
RBL2	FAS
RCOR1	FAS
RELA	FAS
REST	FAS
SIN3A	FAS
SP1	FAS
SPI1	FAS
SUMO2	FAS
TP53	FAS
TP63	FAS
ZBTB33	FAS
BRD4	FAS
E2F1	FAS
NOTCH1	FAS
POLR2A	FAS
FLI1	FAS
WDR5	FAS
SPI1	FAS
KDM4C	FAS
BRD4	FAS
CEBPA	FAS
CEBPB	FAS
CTCF	FAS
DUX4	FAS
GATA1	FAS
HNF4A	FAS
KLF9	FAS
MYH11	FAS
NRIP1	FAS
POLR2A	FAS
SPI1	FAS
STAT1	FAS
TP53	FAS
GRHL2	FAS
CTCF	FAS
POLR2A	FAS
STAG1	FAS
FOXA1	FAS
IRF1	FAS
KLF4	FAS
KLF5	FAS
SPI1	FAS
CEBPB	FAS
GATA1	FAS
SPI1	FAS
CEBPA	FAS
MYH11	FAS
SMAD1	FAS
MAZ	FAS
AR	FAS
BRD2	FAS
BRD3	FAS
BRD4	FAS
CBX8	FAS
CTCF	FAS
ERG	FAS
FOXA1	FAS
FOXP1	FAS
HDAC1	FAS
TCF7L2	FAS
CTCF	FAS
EP300	FAS
SPI1	FAS
SPI1	FAS
BRD4	FAS
E2F4	FAS
ZNF92	FAS
CTCF	FAS
FOXA2	FAS
KLF4	FAS
SPI1	FAS
TFAP2C	FAS
TP53	FAS
TP73	FAS
CTCF	FAS
SPI1	FAS
CTCF	FAS
KLF5	FAS
SPI1	FAS
SPI1	FAS
TP63	FAS
BCL6	FAS
BCOR	FAS
CREBBP	FAS
SPI1	FAS
FOXA2	FAS
CEBPB	FAS
EGR1	FAS
EP300	FAS
FOXM1	FAS
MAX	FAS
NFIC	FAS
POLR2A	FAS
SRF	FAS
TAF1	FAS
TCF12	FAS
TEAD4	FAS
YY1	FAS
ZBTB7A	FAS
CTCF	FAS
ETS1	FAS
FLI1	FAS
FOS	FAS
GATA2	FAS
EWSR1	FAS
JUN	FAS
MYC	FAS
POLR2A	FAS
RELA	FAS
BRD4	GZMA
CEBPA	GZMA
CREBBP	GZMA
CTCF	GZMA
EP300	GZMA
ERG	GZMA
FLI1	GZMA
GABPA	GZMA
GATA3	GZMA
HDAC1	GZMA
LMO2	GZMA
MYB	GZMA
NFIC	GZMA
REST	GZMA
RUNX1	GZMA
RUNX1T1	GZMA
RUNX3	GZMA
SPI1	GZMA
TAL1	GZMA
TBX21	GZMA
TCF12	GZMA
TCF3	GZMA
TCF7L2	GZMA
TFAP4	GZMA
ETS1	GZMA
RUNX1	GZMA
BCL6	GZMA
EP300	GZMA
HOXA9	GZMA
IRF4	GZMA
MEIS1	GZMA
PBX1	GZMA
REST	GZMA
RUNX1	GZMA
TAL1	GZMA
TCF3	GZMA
PGR	GZMA
SPI1	GZMA
XBP1	GZMA
CTCF	GZMA
FOXA1	GZMA
FOXA2	GZMA
NANOG	GZMA
OTX2	GZMA
REST	GZMA
SOX2	GZMA
AR	GZMA
ZNF263	GZMA
CTCF	GZMA
DUX4	GZMA
ETS1	GZMA
RUNX1	GZMA
SPI1	GZMA
SPI1	GZMA
CEBPA	GZMA
SMAD1	GZMA
TCF7L2	GZMA
AR	GZMA
SPI1	GZMA
FLI1	GZMA
BRD4	CASP1
CDK9	CASP1
CEBPA	CASP1
CEBPB	CASP1
EBF1	CASP1
GABPA	CASP1
GATA1	CASP1
HDAC1	CASP1
IRF1	CASP1
IRF4	CASP1
MAX	CASP1
POLR2A	CASP1
POU2F2	CASP1
SPI1	CASP1
STAT1	CASP1
TCF7L2	CASP1
TP53	CASP1
ETS1	CASP1
GATA1	CASP1
IRF4	CASP1
SMAD1	CASP1
TCF7L2	CASP1
BRD4	CASP1
SPI1	CASP1
BRD4	CASP1
CEBPB	CASP1
EP300	CASP1
FOS	CASP1
FOXA1	CASP1
KDM5B	CASP1
MYC	CASP1
POLR2A	CASP1
SPI1	CASP1
STAT3	CASP1
CEBPB	CASP1
FOXA2	CASP1
CEBPB	CASP1
EP300	CASP1
POLR2A	CASP1
POU2F1	CASP1
PRDM1	CASP1
CEBPB	CASP1
SPI1	CASP1
TP63	CASP1
PPARG	CASP1
KDM1A	CASP1
SPI1	CASP1
IRF1	CASP1
CEBPB	CASP1
HNF4A	CASP1
SPI1	CASP1
CEBPB	CASP1
FOXA1	CASP1
FOXA2	CASP1
HNF4A	CASP1
HNF4G	CASP1
TAL1	CASP1
CEBPB	CASP1
SPI1	CASP1
FLI1	CASP1
SPI1	CASP1
BRD4	CASP1
DUX4	CASP1
MITF	CASP1
SPI1	CASP1
SPI1	CASP1
CEBPB	CASP1
GATA1	CASP1
SPI1	CASP1
CEBPA	CASP1
SMAD1	CASP1
BRD7	CASP1
GATA4	CASP1
SPI1	CASP1
TP53	CASP1
GATA4	CASP1
GATA6	CASP1
SPI1	CASP1
SPI1	CASP1
